# Supplementary material for: Cadmium stress dictates central carbon flux and alters membrane composition in Streptococcus pneumoniae
Source: Commun Biol. 2020 Nov 19;3:694. doi: 10.1038/s42003-020-01417-y (PMC7678824; doi:10.1038/s42003-020-01417-y)
Supplement: Supplementary file 3 — Supplementary Data 1 [file 42003_2020_1417_MOESM3_ESM.xlsx]

## Sheet: MassSpecData
	Protein Accession #	Gene	Protein Description	Strain	Score
Fract 11
	RRF_STRPN	frr	Ribosome-recycling factor OS	Streptococcus pneumoniae serotype 4 (strain ATCC BAA-334 / TIGR4) GN	29
	IF1_STRP2	infA	Translation initiation factor IF-1 OS	Streptococcus pneumoniae serotype 2 (strain D39 / NCTC 7466) GN	36
	IF2_STRP2	infB	Translation initiation factor IF-2 OS	Streptococcus pneumoniae serotype 2 (strain D39 / NCTC 7466) GN	47
	IF3_STRP4	infC	Translation initiation factor IF-3 OS	Streptococcus pneumoniae serotype 19F (strain G54) GN	48
	SYP_STRPN	proS	Proline--tRNA ligase OS	Streptococcus pneumoniae serotype 4 (strain ATCC BAA-334 / TIGR4) GN	28
	REP_STRP2	rep	Protein rep OS	Streptococcus pneumoniae serotype 2 (strain D39 / NCTC 7466) GN	32
	RNY_STRP2	rny	Ribonuclease Y OS	Streptococcus pneumoniae serotype 2 (strain D39 / NCTC 7466) GN	28
	RL1_STRPJ	rplA	50S ribosomal protein L1 OS	Streptococcus pneumoniae (strain ATCC 700669 / Spain 23F-1) GN	68
	RL2_STRP2	rplB	50S ribosomal protein L2 OS	Streptococcus pneumoniae serotype 2 (strain D39 / NCTC 7466) GN	43
	RL3_STRP2	rplC	50S ribosomal protein L3 OS	Streptococcus pneumoniae serotype 2 (strain D39 / NCTC 7466) GN	35
	RL4_STRP2	rplD	50S ribosomal protein L4 OS	Streptococcus pneumoniae serotype 2 (strain D39 / NCTC 7466) GN	29
	RL5_STRP2	rplE	50S ribosomal protein L5 OS	Streptococcus pneumoniae serotype 2 (strain D39 / NCTC 7466) GN	84
	RL6_STRP4	rplF	50S ribosomal protein L6 OS	Streptococcus pneumoniae serotype 19F (strain G54) GN	66
	RL9_STRP2	rplI	50S ribosomal protein L9 OS	Streptococcus pneumoniae serotype 2 (strain D39 / NCTC 7466) GN	37
	RL10_STRP7	rplJ	50S ribosomal protein L10 OS	Streptococcus pneumoniae (strain 70585) GN	45
	RL11_STRPI	rplK	50S ribosomal protein L11 OS	Streptococcus pneumoniae (strain Hungary19A-6) GN	92
	RL7_STRP2	rplL	50S ribosomal protein L7/L12 OS	Streptococcus pneumoniae serotype 2 (strain D39 / NCTC 7466) GN	66
	RL14_STRP2	rplN	50S ribosomal protein L14 OS	Streptococcus pneumoniae serotype 2 (strain D39 / NCTC 7466) GN	119
	RL15_STRP2	rplO	50S ribosomal protein L15 OS	Streptococcus pneumoniae serotype 2 (strain D39 / NCTC 7466) GN	80
	RL17_STRPN	rplQ	50S ribosomal protein L17 OS	Streptococcus pneumoniae serotype 4 (strain ATCC BAA-334 / TIGR4) GN	117
	RL18_STRP2	rplR	50S ribosomal protein L18 OS	Streptococcus pneumoniae serotype 2 (strain D39 / NCTC 7466) GN	52
	RL19_STRP2	rplS	50S ribosomal protein L19 OS	Streptococcus pneumoniae serotype 2 (strain D39 / NCTC 7466) GN	77
	RL21_STRP2	rplU	50S ribosomal protein L21 OS	Streptococcus pneumoniae serotype 2 (strain D39 / NCTC 7466) GN	47
	RL22_STRP2	rplV	50S ribosomal protein L22 OS	Streptococcus pneumoniae serotype 2 (strain D39 / NCTC 7466) GN	57
	RL23_STRP2	rplW	50S ribosomal protein L23 OS	Streptococcus pneumoniae serotype 2 (strain D39 / NCTC 7466) GN	183
	RL24_STRPI	rplX	50S ribosomal protein L24 OS	Streptococcus pneumoniae (strain Hungary19A-6) GN	115
	RL27_STRP2	rpmA	50S ribosomal protein L27 OS	Streptococcus pneumoniae serotype 2 (strain D39 / NCTC 7466) GN	161
	RL28_STRP2	rpmB	50S ribosomal protein L28 OS	Streptococcus pneumoniae serotype 2 (strain D39 / NCTC 7466) GN	69
	RL29_STRP2	rpmC	50S ribosomal protein L29 OS	Streptococcus pneumoniae serotype 2 (strain D39 / NCTC 7466) GN	35
	RL30_STRP2	rpmD	50S ribosomal protein L30 OS	Streptococcus pneumoniae serotype 2 (strain D39 / NCTC 7466) GN	38
	RL33_STRP2	rpmG	50S ribosomal protein L33 OS	Streptococcus pneumoniae serotype 2 (strain D39 / NCTC 7466) GN	48
	RL36_STRP7	rpmJ	50S ribosomal protein L36 OS	Streptococcus pneumoniae (strain 70585) GN	61
	RPOZ_STRPI	rpoZ	DNA-directed RNA polymerase subunit omega OS	Streptococcus pneumoniae (strain Hungary19A-6) GN	360
	RS4_STRP2	rpsD	30S ribosomal protein S4 OS	Streptococcus pneumoniae serotype 2 (strain D39 / NCTC 7466) GN	31
	RS5_STRP2	rpsE	30S ribosomal protein S5 OS	Streptococcus pneumoniae serotype 2 (strain D39 / NCTC 7466) GN	113
	RS8_STRP4	rpsH	30S ribosomal protein S8 OS	Streptococcus pneumoniae serotype 19F (strain G54) GN	87
	RS10_STRP2	rpsJ	30S ribosomal protein S10 OS	Streptococcus pneumoniae serotype 2 (strain D39 / NCTC 7466) GN	49
	RS12_STRPJ	rpsL	30S ribosomal protein S12 OS	Streptococcus pneumoniae (strain ATCC 700669 / Spain 23F-1) GN	40
	RS13_STRP2	rpsM	30S ribosomal protein S13 OS	Streptococcus pneumoniae serotype 2 (strain D39 / NCTC 7466) GN	104
	RS15_STRP2	rpsO	30S ribosomal protein S15 OS	Streptococcus pneumoniae serotype 2 (strain D39 / NCTC 7466) GN	71
	RS16_STRP4	rpsP	30S ribosomal protein S16 OS	Streptococcus pneumoniae serotype 19F (strain G54) GN	38
	RS17_STRP2	rpsQ	30S ribosomal protein S17 OS	Streptococcus pneumoniae serotype 2 (strain D39 / NCTC 7466) GN	88
	RS18_STRP4	rpsR	30S ribosomal protein S18 OS	Streptococcus pneumoniae serotype 19F (strain G54) GN	31
	RS19_STRP2	rpsS	30S ribosomal protein S19 OS	Streptococcus pneumoniae serotype 2 (strain D39 / NCTC 7466) GN	46
	RS20_STRPN	rpsT	30S ribosomal protein S20 OS	Streptococcus pneumoniae serotype 4 (strain ATCC BAA-334 / TIGR4) GN	31
	SSRP_STRP7	smpB	SsrA-binding protein OS	Streptococcus pneumoniae (strain 70585) GN	37
	Y007_STRPN	SP_0007	Uncharacterized protein SP_0007 OS	Streptococcus pneumoniae serotype 4 (strain ATCC BAA-334 / TIGR4) GN	46
	Y1462_STRPS	SPCG_1462	UPF0291 protein SPCG_1462 OS	Streptococcus pneumoniae (strain CGSP14) GN	44
	Y1589_STRPI	SPH_1589	UPF0291 protein SPH_1589 OS	Streptococcus pneumoniae (strain Hungary19A-6) GN	48
	Y802_STRZT	SPT_0802	UPF0291 protein SPT_0802 OS	Streptococcus pneumoniae (strain Taiwan19F-14) GN	64
	TETM_STREE	tetM	Tetracycline resistance protein TetM from transposon Tn5251 OS	Streptococcus pneumoniae GN	24
	EFTS_STRPI	tsf	Elongation factor Ts OS	Streptococcus pneumoniae (strain Hungary19A-6) GN	29
	EFTU_STRPI	tuf	Elongation factor Tu OS	Streptococcus pneumoniae (strain Hungary19A-6) GN	25
Frac 26
	AROA_STRP2	aroA	3-phosphoshikimate 1-carboxyvinyltransferase OS	Streptococcus pneumoniae serotype 2 (strain D39 / NCTC 7466) GN	55
	DYR_STRPN	dhfR	Dihydrofolate reductase OS	Streptococcus pneumoniae serotype 4 (strain ATCC BAA-334 / TIGR4) GN	53
	DNAK_STRP4	dnaK	Chaperone protein DnaK OS	Streptococcus pneumoniae serotype 19F (strain G54) GN	218
	FTSH_STRPN	ftsH	ATP-dependent zinc metalloprotease FtsH OS	Streptococcus pneumoniae serotype 4 (strain ATCC BAA-334 / TIGR4) GN	25
	CH10_STRP2	groS	10 kDa chaperonin OS	Streptococcus pneumoniae serotype 2 (strain D39 / NCTC 7466) GN	29
	HPRT_STRPN	hpt	Hypoxanthine-guanine phosphoribosyltransferase OS	Streptococcus pneumoniae serotype 4 (strain ATCC BAA-334 / TIGR4) GN	73
	IF2_STRPI	infB	Translation initiation factor IF-2 OS	Streptococcus pneumoniae (strain Hungary19A-6) GN	48
	ISPD_STRPI	ispD	2-C-methyl-D-erythritol 4-phosphate cytidylyltransferase OS	Streptococcus pneumoniae (strain Hungary19A-6) GN	60
	NUSB_STRPI	nusB	N utilization substance protein B homolog OS	Streptococcus pneumoniae (strain Hungary19A-6) GN	30
	PGK_STRP4	pgk	Phosphoglycerate kinase OS	Streptococcus pneumoniae serotype 19F (strain G54) GN	30
	TACY_STRPN	ply	Pneumolysin OS	Streptococcus pneumoniae serotype 4 (strain ATCC BAA-334 / TIGR4) GN	51
	PYRR_STRPI	pyrR	Bifunctional protein PyrR OS	Streptococcus pneumoniae (strain Hungary19A-6) GN	29
	RNZ_STRPI	rnz	Ribonuclease Z OS	Streptococcus pneumoniae (strain Hungary19A-6) GN	30
	RPIA_STRPI	rpiA	Ribose-5-phosphate isomerase A OS	Streptococcus pneumoniae (strain Hungary19A-6) GN	59
	RL1_STRP2	rplA	50S ribosomal protein L1 OS	Streptococcus pneumoniae serotype 2 (strain D39 / NCTC 7466) GN	40
	RL2_STRP2	rplB	50S ribosomal protein L2 OS	Streptococcus pneumoniae serotype 2 (strain D39 / NCTC 7466) GN	115
	RL3_STRP2	rplC	50S ribosomal protein L3 OS	Streptococcus pneumoniae serotype 2 (strain D39 / NCTC 7466) GN	111
	RL4_STRP2	rplD	50S ribosomal protein L4 OS	Streptococcus pneumoniae serotype 2 (strain D39 / NCTC 7466) GN	125
	RL5_STRP2	rplE	50S ribosomal protein L5 OS	Streptococcus pneumoniae serotype 2 (strain D39 / NCTC 7466) GN	43
	RL10_STRP2	rplJ	50S ribosomal protein L10 OS	Streptococcus pneumoniae serotype 2 (strain D39 / NCTC 7466) GN	59
	RL7_STRP2	rplL	50S ribosomal protein L7/L12 OS	Streptococcus pneumoniae serotype 2 (strain D39 / NCTC 7466) GN	64
	RL14_STRP2	rplN	50S ribosomal protein L14 OS	Streptococcus pneumoniae serotype 2 (strain D39 / NCTC 7466) GN	100
	RL15_STRP2	rplO	50S ribosomal protein L15 OS	Streptococcus pneumoniae serotype 2 (strain D39 / NCTC 7466) GN	53
	RL17_STRP2	rplQ	50S ribosomal protein L17 OS	Streptococcus pneumoniae serotype 2 (strain D39 / NCTC 7466) GN	35
	RL18_STRP2	rplR	50S ribosomal protein L18 OS	Streptococcus pneumoniae serotype 2 (strain D39 / NCTC 7466) GN	105
	RL19_STRP2	rplS	50S ribosomal protein L19 OS	Streptococcus pneumoniae serotype 2 (strain D39 / NCTC 7466) GN	136
	RL21_STRP2	rplU	50S ribosomal protein L21 OS	Streptococcus pneumoniae serotype 2 (strain D39 / NCTC 7466) GN	60
	RL22_STRP2	rplV	50S ribosomal protein L22 OS	Streptococcus pneumoniae serotype 2 (strain D39 / NCTC 7466) GN	168
	RL23_STRP2	rplW	50S ribosomal protein L23 OS	Streptococcus pneumoniae serotype 2 (strain D39 / NCTC 7466) GN	29
	RL24_STRPI	rplX	50S ribosomal protein L24 OS	Streptococcus pneumoniae (strain Hungary19A-6) GN	43
	RL27_STRP2	rpmA	50S ribosomal protein L27 OS	Streptococcus pneumoniae serotype 2 (strain D39 / NCTC 7466) GN	72
	RL28_STRP2	rpmB	50S ribosomal protein L28 OS	Streptococcus pneumoniae serotype 2 (strain D39 / NCTC 7466) GN	58
	RL32_STRP2	rpmF	50S ribosomal protein L32 OS	Streptococcus pneumoniae serotype 2 (strain D39 / NCTC 7466) GN	119
	RL33_STRP2	rpmG	50S ribosomal protein L33 OS	Streptococcus pneumoniae serotype 2 (strain D39 / NCTC 7466) GN	66
	RL36_STRP7	rpmJ	50S ribosomal protein L36 OS	Streptococcus pneumoniae (strain 70585) GN	30
	RPOZ_STRPN	rpoZ	DNA-directed RNA polymerase subunit omega OS	Streptococcus pneumoniae serotype 4 (strain ATCC BAA-334 / TIGR4) GN	41
	RS1_STRR6	rpsA	30S Ribosomal protein S1 OS	Streptococcus pneumoniae (strain ATCC BAA-255 / R6) GN	52
	RS4_STRP2	rpsD	30S ribosomal protein S4 OS	Streptococcus pneumoniae serotype 2 (strain D39 / NCTC 7466) GN	213
	RS5_STRP2	rpsE	30S ribosomal protein S5 OS	Streptococcus pneumoniae serotype 2 (strain D39 / NCTC 7466) GN	69
	RS6_STRP4	rpsF	30S ribosomal protein S6 OS	Streptococcus pneumoniae serotype 19F (strain G54) GN	69
	RS7_STRP2	rpsG	30S ribosomal protein S7 OS	Streptococcus pneumoniae serotype 2 (strain D39 / NCTC 7466) GN	234
	RS10_STRZT	rpsJ	30S ribosomal protein S10 OS	Streptococcus pneumoniae (strain Taiwan19F-14) GN	52
	RS11_STRP2	rpsK	30S ribosomal protein S11 OS	Streptococcus pneumoniae serotype 2 (strain D39 / NCTC 7466) GN	38
	RS12_STRP2	rpsL	30S ribosomal protein S12 OS	Streptococcus pneumoniae serotype 2 (strain D39 / NCTC 7466) GN	78
	RS13_STRP2	rpsM	30S ribosomal protein S13 OS	Streptococcus pneumoniae serotype 2 (strain D39 / NCTC 7466) GN	159
	RS14_STRP2	rpsN	30S ribosomal protein S14 OS	Streptococcus pneumoniae serotype 2 (strain D39 / NCTC 7466) GN	79
	RS15_STRP2	rpsO	30S ribosomal protein S15 OS	Streptococcus pneumoniae serotype 2 (strain D39 / NCTC 7466) GN	96
	RS16_STRP2	rpsP	30S ribosomal protein S16 OS	Streptococcus pneumoniae serotype 2 (strain D39 / NCTC 7466) GN	46
	RS17_STRP2	rpsQ	30S ribosomal protein S17 OS	Streptococcus pneumoniae serotype 2 (strain D39 / NCTC 7466) GN	50
	RS18_STRP4	rpsR	30S ribosomal protein S18 OS	Streptococcus pneumoniae serotype 19F (strain G54) GN	24
	RS19_STRP2	rpsS	30S ribosomal protein S19 OS	Streptococcus pneumoniae serotype 2 (strain D39 / NCTC 7466) GN	51
	RS21_STRP2	rpsU	30S ribosomal protein S21 OS	Streptococcus pneumoniae serotype 2 (strain D39 / NCTC 7466) GN	68
	GH101_STRR6	spr0328	Endo-alpha-N-acetylgalactosaminidase OS	Streptococcus pneumoniae (strain ATCC BAA-255 / R6) GN	25
	DHPS_STRPN	sulA	Dihydropteroate synthase OS	Streptococcus pneumoniae serotype 4 (strain ATCC BAA-334 / TIGR4) GN	25
	TETM_STREE	tetM(5251)	Tetracycline resistance protein TetM from transposon Tn5251 OS	Streptococcus pneumoniae GN	24
	TIG_STRPJ	tig	Trigger factor OS	Streptococcus pneumoniae (strain ATCC 700669 / Spain 23F-1) GN	29
	TPX_STRPN	tpx	Probable thiol peroxidase OS	Streptococcus pneumoniae serotype 4 (strain ATCC BAA-334 / TIGR4) GN	434
	TRUA_STRP4	truA	tRNA pseudouridine synthase A OS	Streptococcus pneumoniae serotype 19F (strain G54) GN	29
	EFTU_STRPI	tuf	Elongation factor Tu OS	Streptococcus pneumoniae (strain Hungary19A-6) GN	82
	UPP_STRR6	upp	Uracil phosphoribosyltransferase OS	Streptococcus pneumoniae (strain ATCC BAA-255 / R6) GN	131
Frac 32
	AMIA_STRPN	amiA	Oligopeptide-binding protein AmiA OS	Streptococcus pneumoniae serotype 4 (strain ATCC BAA-334 / TIGR4) GN	38
	CLPE_STRPN	clpE	ATP-dependent Clp protease ATP-binding subunit ClpE OS	Streptococcus pneumoniae serotype 4 (strain ATCC BAA-334 / TIGR4) GN	65
	SYC_STRR6	cysS	Cysteine--tRNA ligase OS	Streptococcus pneumoniae (strain ATCC BAA-255 / R6) GN	35
	DEF_STRPI	def	Peptide deformylase OS	Streptococcus pneumoniae (strain Hungary19A-6) GN	30
	DNAK_STRP4	dnaK	Chaperone protein DnaK OS	Streptococcus pneumoniae serotype 19F (strain G54) GN	233
	FABM_STRR6	fabM	Trans-2-decenoyl-[acyl-carrier-protein] isomerase OS	Streptococcus pneumoniae (strain ATCC BAA-255 / R6) GN	158
	ALF_STRPN	fba	Fructose-bisphosphate aldolase OS	Streptococcus pneumoniae serotype 4 (strain ATCC BAA-334 / TIGR4) GN	251
	CH60_STRP2	groL	60 kDa chaperonin OS	Streptococcus pneumoniae serotype 2 (strain D39 / NCTC 7466) GN	201
	CH10_STRP4	groS	10 kDa chaperonin OS	Streptococcus pneumoniae serotype 19F (strain G54) GN	43
	HPRT_STRPN	hpt	Hypoxanthine-guanine phosphoribosyltransferase OS	Streptococcus pneumoniae serotype 4 (strain ATCC BAA-334 / TIGR4) GN	39
	IF2_STRPJ	infB	Translation initiation factor IF-2 OS	Streptococcus pneumoniae (strain ATCC 700669 / Spain 23F-1) GN	59
	LDH_STRPI	ldh	L-lactate dehydrogenase OS	Streptococcus pneumoniae (strain Hungary19A-6) GN	148
	MNMG_STRP2	mnmG	tRNA uridine 5-carboxymethylaminomethyl modification enzyme MnmG OS	Streptococcus pneumoniae serotype 2 (strain D39 / NCTC 7466) GN	44
	PARE_STRPN	parE	DNA topoisomerase 4 subunit B OS	Streptococcus pneumoniae serotype 4 (strain ATCC BAA-334 / TIGR4) GN	29
	PFKA_STRPS	pfkA	ATP-dependent 6-phosphofructokinase OS	Streptococcus pneumoniae (strain CGSP14) GN	39
	PGK_STRP4	pgk	Phosphoglycerate kinase OS	Streptococcus pneumoniae serotype 19F (strain G54) GN	332
	SYFA_STRPI	pheS	Phenylalanine--tRNA ligase alpha subunit OS	Streptococcus pneumoniae (strain Hungary19A-6) GN	95
	PURA_STRPJ	purA	Adenylosuccinate synthetase OS	Streptococcus pneumoniae (strain ATCC 700669 / Spain 23F-1) GN	476
	RL1_STRP2	rplA	50S ribosomal protein L1 OS	Streptococcus pneumoniae serotype 2 (strain D39 / NCTC 7466) GN	70
	RL2_STRP2	rplB	50S ribosomal protein L2 OS	Streptococcus pneumoniae serotype 2 (strain D39 / NCTC 7466) GN	131
	RL3_STRP2	rplC	50S ribosomal protein L3 OS	Streptococcus pneumoniae serotype 2 (strain D39 / NCTC 7466) GN	80
	RL4_STRP2	rplD	50S ribosomal protein L4 OS	Streptococcus pneumoniae serotype 2 (strain D39 / NCTC 7466) GN	140
	RL5_STRP2	rplE	50S ribosomal protein L5 OS	Streptococcus pneumoniae serotype 2 (strain D39 / NCTC 7466) GN	24
	RL7_STRP2	rplL	50S ribosomal protein L7/L12 OS	Streptococcus pneumoniae serotype 2 (strain D39 / NCTC 7466) GN	144
	RL14_STRP2	rplN	50S ribosomal protein L14 OS	Streptococcus pneumoniae serotype 2 (strain D39 / NCTC 7466) GN	51
	RL15_STRP2	rplO	50S ribosomal protein L15 OS	Streptococcus pneumoniae serotype 2 (strain D39 / NCTC 7466) GN	61
	RL17_STRP2	rplQ	50S ribosomal protein L17 OS	Streptococcus pneumoniae serotype 2 (strain D39 / NCTC 7466) GN	46
	RL18_STRP2	rplR	50S ribosomal protein L18 OS	Streptococcus pneumoniae serotype 2 (strain D39 / NCTC 7466) GN	82
	RL19_STRP2	rplS	50S ribosomal protein L19 OS	Streptococcus pneumoniae serotype 2 (strain D39 / NCTC 7466) GN	113
	RL21_STRP2	rplU	50S ribosomal protein L21 OS	Streptococcus pneumoniae serotype 2 (strain D39 / NCTC 7466) GN	72
	RL22_STRP2	rplV	50S ribosomal protein L22 OS	Streptococcus pneumoniae serotype 2 (strain D39 / NCTC 7466) GN	100
	RL32_STRP2	rpmF	50S ribosomal protein L32 OS	Streptococcus pneumoniae serotype 2 (strain D39 / NCTC 7466) GN	26
	RL33_STRP2	rpmG	50S ribosomal protein L33 OS	Streptococcus pneumoniae serotype 2 (strain D39 / NCTC 7466) GN	24
	RL34_STRP2	rpmH	50S ribosomal protein L34 OS	Streptococcus pneumoniae serotype 2 (strain D39 / NCTC 7466) GN	26
	RL36_STRP7	rpmJ	50S ribosomal protein L36 OS	Streptococcus pneumoniae (strain 70585) GN	32
	RS1_STRR6	rpsA	30S Ribosomal protein S1 OS	Streptococcus pneumoniae (strain ATCC BAA-255 / R6) GN	70
	RS3_STRP2	rpsC	30S ribosomal protein S3 OS	Streptococcus pneumoniae serotype 2 (strain D39 / NCTC 7466) GN	58
	RS4_STRP2	rpsD	30S ribosomal protein S4 OS	Streptococcus pneumoniae serotype 2 (strain D39 / NCTC 7466) GN	291
	RS5_STRP2	rpsE	30S ribosomal protein S5 OS	Streptococcus pneumoniae serotype 2 (strain D39 / NCTC 7466) GN	25
	RS6_STRP4	rpsF	30S ribosomal protein S6 OS	Streptococcus pneumoniae serotype 19F (strain G54) GN	80
	RS7_STRP2	rpsG	30S ribosomal protein S7 OS	Streptococcus pneumoniae serotype 2 (strain D39 / NCTC 7466) GN	252
	RS9_STRP2	rpsI	30S ribosomal protein S9 OS	Streptococcus pneumoniae serotype 2 (strain D39 / NCTC 7466) GN	49
	RS10_STRZT	rpsJ	30S ribosomal protein S10 OS	Streptococcus pneumoniae (strain Taiwan19F-14) GN	70
	RS11_STRP2	rpsK	30S ribosomal protein S11 OS	Streptococcus pneumoniae serotype 2 (strain D39 / NCTC 7466) GN	137
	RS12_STRPI	rpsL	30S ribosomal protein S12 OS	Streptococcus pneumoniae (strain Hungary19A-6) GN	50
	RS13_STRP2	rpsM	30S ribosomal protein S13 OS	Streptococcus pneumoniae serotype 2 (strain D39 / NCTC 7466) GN	54
	RS14_STRP2	rpsN	30S ribosomal protein S14 OS	Streptococcus pneumoniae serotype 2 (strain D39 / NCTC 7466) GN	105
	RS15_STRP2	rpsO	30S ribosomal protein S15 OS	Streptococcus pneumoniae serotype 2 (strain D39 / NCTC 7466) GN	57
	RS19_STRP2	rpsS	30S ribosomal protein S19 OS	Streptococcus pneumoniae serotype 2 (strain D39 / NCTC 7466) GN	33
	RS20_STRPN	rpsT	30S ribosomal protein S20 OS	Streptococcus pneumoniae serotype 4 (strain ATCC BAA-334 / TIGR4) GN	39
	RS21_STRP2	rpsU	30S ribosomal protein S21 OS	Streptococcus pneumoniae serotype 2 (strain D39 / NCTC 7466) GN	38
	GH101_STRPN	SP_0368	Endo-alpha-N-acetylgalactosaminidase OS	Streptococcus pneumoniae serotype 4 (strain ATCC BAA-334 / TIGR4) GN	30
	Y175_STRR6	spr0175	UPF0297 protein spr0175 OS	Streptococcus pneumoniae (strain ATCC BAA-255 / R6) GN	56
	GH101_STRR6	spr0328	Endo-alpha-N-acetylgalactosaminidase OS	Streptococcus pneumoniae (strain ATCC BAA-255 / R6) GN	30
	POXB_STRPN	spxB	Pyruvate oxidase OS	Streptococcus pneumoniae serotype 4 (strain ATCC BAA-334 / TIGR4) GN	53
	TIG_STRPJ	tig	Trigger factor OS	Streptococcus pneumoniae (strain ATCC 700669 / Spain 23F-1) GN	41
	TPIS_STRPI	tpiA	Triosephosphate isomerase OS	Streptococcus pneumoniae (strain Hungary19A-6) GN	360
	TPX_STRPN	tpx	Probable thiol peroxidase OS	Streptococcus pneumoniae serotype 4 (strain ATCC BAA-334 / TIGR4) GN	86
	TRUA_STRPI	truA	tRNA pseudouridine synthase A OS	Streptococcus pneumoniae (strain Hungary19A-6) GN	31
	EFTS_STRPJ	tsf	Elongation factor Ts OS	Streptococcus pneumoniae (strain ATCC 700669 / Spain 23F-1) GN	160
	EFTU_STRPI	tuf	Elongation factor Tu OS	Streptococcus pneumoniae (strain Hungary19A-6) GN	43
	SYY_STRPI	tyrS	Tyrosine--tRNA ligase OS	Streptococcus pneumoniae (strain Hungary19A-6) GN	50
	UPP_STRR6	upp	Uracil phosphoribosyltransferase OS	Streptococcus pneumoniae (strain ATCC BAA-255 / R6) GN	160
Frac 33
	VATD_STRPI	atpD	V-type ATP synthase subunit D OS	Streptococcus pneumoniae (strain Hungary19A-6) GN	26
	CLPE_STRPN	clpE	ATP-dependent Clp protease ATP-binding subunit ClpE OS	Streptococcus pneumoniae serotype 4 (strain ATCC BAA-334 / TIGR4) GN	26
	KCY_STRP7	cmk	Cytidylate kinase OS	Streptococcus pneumoniae (strain 70585) GN	35
	SYC_STRR6	cysS	Cysteine--tRNA ligase OS	Streptococcus pneumoniae (strain ATCC BAA-255 / R6) GN	200
	DAPH_STRPI	dapH	2,3,4,5-tetrahydropyridine-2,6-dicarboxylate N-acetyltransferase OS	Streptococcus pneumoniae (strain Hungary19A-6) GN	58
	DEF_STRP4	def	Peptide deformylase OS	Streptococcus pneumoniae serotype 19F (strain G54) GN	114
	DNAK_STRP4	dnaK	Chaperone protein DnaK OS	Streptococcus pneumoniae serotype 19F (strain G54) GN	333
	EFP_STRPI	efp	Elongation factor P OS	Streptococcus pneumoniae (strain Hungary19A-6) GN	206
	FABM_STRR6	fabM	Trans-2-decenoyl-[acyl-carrier-protein] isomerase OS	Streptococcus pneumoniae (strain ATCC BAA-255 / R6) GN	45
	ALF_STRPN	fba	Fructose-bisphosphate aldolase OS	Streptococcus pneumoniae serotype 4 (strain ATCC BAA-334 / TIGR4) GN	114
	CH60_STRP2	groL	60 kDa chaperonin OS	Streptococcus pneumoniae serotype 2 (strain D39 / NCTC 7466) GN	386
	CH10_STRP4	groS	10 kDa chaperonin OS	Streptococcus pneumoniae serotype 19F (strain G54) GN	25
	HPRT_STRPN	hpt	Hypoxanthine-guanine phosphoribosyltransferase OS	Streptococcus pneumoniae serotype 4 (strain ATCC BAA-334 / TIGR4) GN	29
	IF2_STRPJ	infB	Translation initiation factor IF-2 OS	Streptococcus pneumoniae (strain ATCC 700669 / Spain 23F-1) GN	66
	ISPD_STRPS	ispD	2-C-methyl-D-erythritol 4-phosphate cytidylyltransferase OS	Streptococcus pneumoniae (strain CGSP14) GN	43
	LACA_STRZP	lacA	Galactose-6-phosphate isomerase subunit LacA OS	Streptococcus pneumoniae (strain P1031) GN	26
	LDH_STRPI	ldh	L-lactate dehydrogenase OS	Streptococcus pneumoniae (strain Hungary19A-6) GN	125
	METK_STRPI	metK	S-adenosylmethionine synthase OS	Streptococcus pneumoniae (strain Hungary19A-6) GN	49
	MNMG_STRPI	mnmG	tRNA uridine 5-carboxymethylaminomethyl modification enzyme MnmG OS	Streptococcus pneumoniae (strain Hungary19A-6) GN	131
	MURA2_STRR6	murA2	UDP-N-acetylglucosamine 1-carboxyvinyltransferase 2 OS	Streptococcus pneumoniae (strain ATCC BAA-255 / R6) GN	24
	PFKA_STRPI	pfkA	ATP-dependent 6-phosphofructokinase OS	Streptococcus pneumoniae (strain Hungary19A-6) GN	31
	PGK_STRP7	pgk	Phosphoglycerate kinase OS	Streptococcus pneumoniae (strain 70585) GN	159
	SYFA_STRPI	pheS	Phenylalanine--tRNA ligase alpha subunit OS	Streptococcus pneumoniae (strain Hungary19A-6) GN	37
	PURA_STRPJ	purA	Adenylosuccinate synthetase OS	Streptococcus pneumoniae (strain ATCC 700669 / Spain 23F-1) GN	444
	RIMP_STRPI	rimP	Ribosome maturation factor RimP OS	Streptococcus pneumoniae (strain Hungary19A-6) GN	44
	RL1_STRP2	rplA	50S ribosomal protein L1 OS	Streptococcus pneumoniae serotype 2 (strain D39 / NCTC 7466) GN	95
	RL2_STRP2	rplB	50S ribosomal protein L2 OS	Streptococcus pneumoniae serotype 2 (strain D39 / NCTC 7466) GN	131
	RL3_STRP2	rplC	50S ribosomal protein L3 OS	Streptococcus pneumoniae serotype 2 (strain D39 / NCTC 7466) GN	60
	RL4_STRP2	rplD	50S ribosomal protein L4 OS	Streptococcus pneumoniae serotype 2 (strain D39 / NCTC 7466) GN	75
	RL7_STRP2	rplL	50S ribosomal protein L7/L12 OS	Streptococcus pneumoniae serotype 2 (strain D39 / NCTC 7466) GN	119
	RL14_STRP2	rplN	50S ribosomal protein L14 OS	Streptococcus pneumoniae serotype 2 (strain D39 / NCTC 7466) GN	56
	RL15_STRP2	rplO	50S ribosomal protein L15 OS	Streptococcus pneumoniae serotype 2 (strain D39 / NCTC 7466) GN	30
	RL17_STRP2	rplQ	50S ribosomal protein L17 OS	Streptococcus pneumoniae serotype 2 (strain D39 / NCTC 7466) GN	35
	RL18_STRP2	rplR	50S ribosomal protein L18 OS	Streptococcus pneumoniae serotype 2 (strain D39 / NCTC 7466) GN	56
	RL19_STRP2	rplS	50S ribosomal protein L19 OS	Streptococcus pneumoniae serotype 2 (strain D39 / NCTC 7466) GN	133
	RL20_STRP2	rplT	50S ribosomal protein L20 OS	Streptococcus pneumoniae serotype 2 (strain D39 / NCTC 7466) GN	25
	RL21_STRP2	rplU	50S ribosomal protein L21 OS	Streptococcus pneumoniae serotype 2 (strain D39 / NCTC 7466) GN	59
	RL22_STRP2	rplV	50S ribosomal protein L22 OS	Streptococcus pneumoniae serotype 2 (strain D39 / NCTC 7466) GN	109
	RL32_STRP2	rpmF	50S ribosomal protein L32 OS	Streptococcus pneumoniae serotype 2 (strain D39 / NCTC 7466) GN	28
	RS1_STRR6	rpsA	30S Ribosomal protein S1 OS	Streptococcus pneumoniae (strain ATCC BAA-255 / R6) GN	127
	RS2_STRP2	rpsB	30S ribosomal protein S2 OS	Streptococcus pneumoniae serotype 2 (strain D39 / NCTC 7466) GN	62
	RS3_STRP2	rpsC	30S ribosomal protein S3 OS	Streptococcus pneumoniae serotype 2 (strain D39 / NCTC 7466) GN	47
	RS4_STRP2	rpsD	30S ribosomal protein S4 OS	Streptococcus pneumoniae serotype 2 (strain D39 / NCTC 7466) GN	269
	RS6_STRP2	rpsF	30S ribosomal protein S6 OS	Streptococcus pneumoniae serotype 2 (strain D39 / NCTC 7466) GN	48
	RS7_STRP2	rpsG	30S ribosomal protein S7 OS	Streptococcus pneumoniae serotype 2 (strain D39 / NCTC 7466) GN	120
	RS9_STRP2	rpsI	30S ribosomal protein S9 OS	Streptococcus pneumoniae serotype 2 (strain D39 / NCTC 7466) GN	59
	RS10_STRZT	rpsJ	30S ribosomal protein S10 OS	Streptococcus pneumoniae (strain Taiwan19F-14) GN	49
	RS11_STRP2	rpsK	30S ribosomal protein S11 OS	Streptococcus pneumoniae serotype 2 (strain D39 / NCTC 7466) GN	44
	RS12_STRP2	rpsL	30S ribosomal protein S12 OS	Streptococcus pneumoniae serotype 2 (strain D39 / NCTC 7466) GN	58
	RS13_STRP2	rpsM	30S ribosomal protein S13 OS	Streptococcus pneumoniae serotype 2 (strain D39 / NCTC 7466) GN	52
	RS14_STRP2	rpsN	30S ribosomal protein S14 OS	Streptococcus pneumoniae serotype 2 (strain D39 / NCTC 7466) GN	83
	RS15_STRP2	rpsO	30S ribosomal protein S15 OS	Streptococcus pneumoniae serotype 2 (strain D39 / NCTC 7466) GN	119
	RS16_STRP2	rpsP	30S ribosomal protein S16 OS	Streptococcus pneumoniae serotype 2 (strain D39 / NCTC 7466) GN	28
	RS17_STRP2	rpsQ	30S ribosomal protein S17 OS	Streptococcus pneumoniae serotype 2 (strain D39 / NCTC 7466) GN	31
	RS19_STRP2	rpsS	30S ribosomal protein S19 OS	Streptococcus pneumoniae serotype 2 (strain D39 / NCTC 7466) GN	28
	RS21_STRP2	rpsU	30S ribosomal protein S21 OS	Streptococcus pneumoniae serotype 2 (strain D39 / NCTC 7466) GN	69
	SSRP_STRPN	smpB	SsrA-binding protein OS	Streptococcus pneumoniae serotype 4 (strain ATCC BAA-334 / TIGR4) GN	31
	Y576_STRP2	SPD_0576	UPF0340 protein SPD_0576 OS	Streptococcus pneumoniae serotype 2 (strain D39 / NCTC 7466) GN	46
	Y175_STRR6	spr0175	UPF0297 protein spr0175 OS	Streptococcus pneumoniae (strain ATCC BAA-255 / R6) GN	35
	TGT_STRPI	tgt	Queuine tRNA-ribosyltransferase OS	Streptococcus pneumoniae (strain Hungary19A-6) GN	42
	TIG_STRPN	tig	Trigger factor OS	Streptococcus pneumoniae serotype 4 (strain ATCC BAA-334 / TIGR4) GN	82
	TPIS_STRPI	tpiA	Triosephosphate isomerase OS	Streptococcus pneumoniae (strain Hungary19A-6) GN	236
	TPX_STRPN	tpx	Probable thiol peroxidase OS	Streptococcus pneumoniae serotype 4 (strain ATCC BAA-334 / TIGR4) GN	35
	EFTS_STRP7	tsf	Elongation factor Ts OS	Streptococcus pneumoniae (strain 70585) GN	499
	SYY_STRP7	tyrS	Tyrosine--tRNA ligase OS	Streptococcus pneumoniae (strain 70585) GN	271
	UPP_STRPN	upp	Uracil phosphoribosyltransferase OS	Streptococcus pneumoniae serotype 4 (strain ATCC BAA-334 / TIGR4) GN	51
Frac 34
	ADCR_STRP2	adcR	Transcriptional regulator AdcR OS	Streptococcus pneumoniae serotype 2 (strain D39 / NCTC 7466) GN	40
	AROC_STRPN	aroC	Chorismate synthase OS	Streptococcus pneumoniae serotype 4 (strain ATCC BAA-334 / TIGR4) GN	75
	KCY_STRPI	cmk	Cytidylate kinase OS	Streptococcus pneumoniae (strain Hungary19A-6) GN	35
	SYC_STRPN	cysS	Cysteine--tRNA ligase OS	Streptococcus pneumoniae serotype 4 (strain ATCC BAA-334 / TIGR4) GN	32
	DAPH_STRZT	dapH	2,3,4,5-tetrahydropyridine-2,6-dicarboxylate N-acetyltransferase OS	Streptococcus pneumoniae (strain Taiwan19F-14) GN	126
	DEF_STRPI	def	Peptide deformylase OS	Streptococcus pneumoniae (strain Hungary19A-6) GN	75
	DEOC_STRZT	deoC	Deoxyribose-phosphate aldolase OS	Streptococcus pneumoniae (strain Taiwan19F-14) GN	42
	DNAK_STRP4	dnaK	Chaperone protein DnaK OS	Streptococcus pneumoniae serotype 19F (strain G54) GN	215
	EFP_STRPI	efp	Elongation factor P OS	Streptococcus pneumoniae (strain Hungary19A-6) GN	192
	ALF_STRPN	fba	Fructose-bisphosphate aldolase OS	Streptococcus pneumoniae serotype 4 (strain ATCC BAA-334 / TIGR4) GN	72
	CH60_STRP2	groL	60 kDa chaperonin OS	Streptococcus pneumoniae serotype 2 (strain D39 / NCTC 7466) GN	522
	CH10_STRP4	groS	10 kDa chaperonin OS	Streptococcus pneumoniae serotype 19F (strain G54) GN	35
	HEXB_STRPN	hexB	DNA mismatch repair protein HexB OS	Streptococcus pneumoniae serotype 4 (strain ATCC BAA-334 / TIGR4) GN	24
	HPRT_STRPN	hpt	Hypoxanthine-guanine phosphoribosyltransferase OS	Streptococcus pneumoniae serotype 4 (strain ATCC BAA-334 / TIGR4) GN	29
	IF2_STRPJ	infB	Translation initiation factor IF-2 OS	Streptococcus pneumoniae (strain ATCC 700669 / Spain 23F-1) GN	69
	IF3_STRP4	infC	Translation initiation factor IF-3 OS	Streptococcus pneumoniae serotype 19F (strain G54) GN	27
	ISPD_STRPI	ispD	2-C-methyl-D-erythritol 4-phosphate cytidylyltransferase OS	Streptococcus pneumoniae (strain Hungary19A-6) GN	71
	LDH_STRPI	ldh	L-lactate dehydrogenase OS	Streptococcus pneumoniae (strain Hungary19A-6) GN	120
	METK_STRPI	metK	S-adenosylmethionine synthase OS	Streptococcus pneumoniae (strain Hungary19A-6) GN	52
	MNMG_STRPN	mnmG	tRNA uridine 5-carboxymethylaminomethyl modification enzyme MnmG OS	Streptococcus pneumoniae serotype 4 (strain ATCC BAA-334 / TIGR4) GN	40
	MSAB1_STRPN	msrAB1	Peptide methionine sulfoxide reductase MsrA/MsrB 1 OS	Streptococcus pneumoniae serotype 4 (strain ATCC BAA-334 / TIGR4) GN	142
	MURA2_STRPN	murA2	UDP-N-acetylglucosamine 1-carboxyvinyltransferase 2 OS	Streptococcus pneumoniae serotype 4 (strain ATCC BAA-334 / TIGR4) GN	31
	NADD_STRPN	nadD	Probable nicotinate-nucleotide adenylyltransferase OS	Streptococcus pneumoniae serotype 4 (strain ATCC BAA-334 / TIGR4) GN	31
	NAGB_STRPI	nagB	Glucosamine-6-phosphate deaminase OS	Streptococcus pneumoniae (strain Hungary19A-6) GN	227
	PGK_STRPN	pgk	Phosphoglycerate kinase OS	Streptococcus pneumoniae serotype 4 (strain ATCC BAA-334 / TIGR4) GN	126
	PURA_STRPJ	purA	Adenylosuccinate synthetase OS	Streptococcus pneumoniae (strain ATCC 700669 / Spain 23F-1) GN	536
	RL1_STRP2	rplA	50S ribosomal protein L1 OS	Streptococcus pneumoniae serotype 2 (strain D39 / NCTC 7466) GN	89
	RL2_STRP2	rplB	50S ribosomal protein L2 OS	Streptococcus pneumoniae serotype 2 (strain D39 / NCTC 7466) GN	125
	RL3_STRP2	rplC	50S ribosomal protein L3 OS	Streptococcus pneumoniae serotype 2 (strain D39 / NCTC 7466) GN	61
	RL4_STRP2	rplD	50S ribosomal protein L4 OS	Streptococcus pneumoniae serotype 2 (strain D39 / NCTC 7466) GN	82
	RL7_STRP2	rplL	50S ribosomal protein L7/L12 OS	Streptococcus pneumoniae serotype 2 (strain D39 / NCTC 7466) GN	161
	RL14_STRP2	rplN	50S ribosomal protein L14 OS	Streptococcus pneumoniae serotype 2 (strain D39 / NCTC 7466) GN	67
	RL15_STRP2	rplO	50S ribosomal protein L15 OS	Streptococcus pneumoniae serotype 2 (strain D39 / NCTC 7466) GN	27
	RL17_STRP2	rplQ	50S ribosomal protein L17 OS	Streptococcus pneumoniae serotype 2 (strain D39 / NCTC 7466) GN	51
	RL18_STRP2	rplR	50S ribosomal protein L18 OS	Streptococcus pneumoniae serotype 2 (strain D39 / NCTC 7466) GN	82
	RL19_STRP2	rplS	50S ribosomal protein L19 OS	Streptococcus pneumoniae serotype 2 (strain D39 / NCTC 7466) GN	132
	RL21_STRP2	rplU	50S ribosomal protein L21 OS	Streptococcus pneumoniae serotype 2 (strain D39 / NCTC 7466) GN	69
	RL22_STRP2	rplV	50S ribosomal protein L22 OS	Streptococcus pneumoniae serotype 2 (strain D39 / NCTC 7466) GN	111
	RL33_STRP2	rpmG	50S ribosomal protein L33 OS	Streptococcus pneumoniae serotype 2 (strain D39 / NCTC 7466) GN	44
	RS1_STRR6	rpsA	30S Ribosomal protein S1 OS	Streptococcus pneumoniae (strain ATCC BAA-255 / R6) GN	129
	RS2_STRP2	rpsB	30S ribosomal protein S2 OS	Streptococcus pneumoniae serotype 2 (strain D39 / NCTC 7466) GN	88
	RS4_STRP2	rpsD	30S ribosomal protein S4 OS	Streptococcus pneumoniae serotype 2 (strain D39 / NCTC 7466) GN	294
	RS6_STRP2	rpsF	30S ribosomal protein S6 OS	Streptococcus pneumoniae serotype 2 (strain D39 / NCTC 7466) GN	34
	RS7_STRP2	rpsG	30S ribosomal protein S7 OS	Streptococcus pneumoniae serotype 2 (strain D39 / NCTC 7466) GN	160
	RS9_STRP2	rpsI	30S ribosomal protein S9 OS	Streptococcus pneumoniae serotype 2 (strain D39 / NCTC 7466) GN	53
	RS10_STRP2	rpsJ	30S ribosomal protein S10 OS	Streptococcus pneumoniae serotype 2 (strain D39 / NCTC 7466) GN	25
	RS11_STRP2	rpsK	30S ribosomal protein S11 OS	Streptococcus pneumoniae serotype 2 (strain D39 / NCTC 7466) GN	54
	RS12_STRP2	rpsL	30S ribosomal protein S12 OS	Streptococcus pneumoniae serotype 2 (strain D39 / NCTC 7466) GN	33
	RS13_STRP2	rpsM	30S ribosomal protein S13 OS	Streptococcus pneumoniae serotype 2 (strain D39 / NCTC 7466) GN	35
	RS14_STRP2	rpsN	30S ribosomal protein S14 OS	Streptococcus pneumoniae serotype 2 (strain D39 / NCTC 7466) GN	46
	RS15_STRP2	rpsO	30S ribosomal protein S15 OS	Streptococcus pneumoniae serotype 2 (strain D39 / NCTC 7466) GN	71
	RS19_STRP2	rpsS	30S ribosomal protein S19 OS	Streptococcus pneumoniae serotype 2 (strain D39 / NCTC 7466) GN	54
	RS21_STRP2	rpsU	30S ribosomal protein S21 OS	Streptococcus pneumoniae serotype 2 (strain D39 / NCTC 7466) GN	56
	GH101_STRPN	SP_0368	Endo-alpha-N-acetylgalactosaminidase OS	Streptococcus pneumoniae serotype 4 (strain ATCC BAA-334 / TIGR4) GN	33
	Y1112_STRPN	SP_1112	DegV domain-containing protein SP_1112 OS	Streptococcus pneumoniae serotype 4 (strain ATCC BAA-334 / TIGR4) GN	32
	Y576_STRP2	SPD_0576	UPF0340 protein SPD_0576 OS	Streptococcus pneumoniae serotype 2 (strain D39 / NCTC 7466) GN	46
	Y987_STRP2	SPD_0987	Nucleoid-associated protein SPD_0987 OS	Streptococcus pneumoniae serotype 2 (strain D39 / NCTC 7466) GN	45
	Y598_STRPJ	SPN23F05980	UPF0340 protein SPN23F05980 OS	Streptococcus pneumoniae (strain ATCC 700669 / Spain 23F-1) GN	24
	Y175_STRR6	spr0175	UPF0297 protein spr0175 OS	Streptococcus pneumoniae (strain ATCC BAA-255 / R6) GN	39
	GH101_STRR6	spr0328	Endo-alpha-N-acetylgalactosaminidase OS	Streptococcus pneumoniae (strain ATCC BAA-255 / R6) GN	33
	Y1019_STRR6	spr1019	DegV domain-containing protein spr1019 OS	Streptococcus pneumoniae (strain ATCC BAA-255 / R6) GN	33
	POXB_STRPN	spxB	Pyruvate oxidase OS	Streptococcus pneumoniae serotype 4 (strain ATCC BAA-334 / TIGR4) GN	103
	TGT_STRZP	tgt	Queuine tRNA-ribosyltransferase OS	Streptococcus pneumoniae (strain P1031) GN	37
	TIG_STRP7	tig	Trigger factor OS	Streptococcus pneumoniae (strain 70585) GN	36
	TPIS_STRPI	tpiA	Triosephosphate isomerase OS	Streptococcus pneumoniae (strain Hungary19A-6) GN	105
	TPX_STRPN	tpx	Probable thiol peroxidase OS	Streptococcus pneumoniae serotype 4 (strain ATCC BAA-334 / TIGR4) GN	40
	EFTS_STRP7	tsf	Elongation factor Ts OS	Streptococcus pneumoniae (strain 70585) GN	623
	EFTU_STRPI	tuf	Elongation factor Tu OS	Streptococcus pneumoniae (strain Hungary19A-6) GN	103
	SYY_STRPI	tyrS	Tyrosine--tRNA ligase OS	Streptococcus pneumoniae (strain Hungary19A-6) GN	215
	UPP_STRR6	upp	Uracil phosphoribosyltransferase OS	Streptococcus pneumoniae (strain ATCC BAA-255 / R6) GN	32
Frac 37	KAD_STRPI	adk	Adenylate kinase OS	Streptococcus pneumoniae (strain Hungary19A-6) GN	86
	APT_STRZT	apt	Adenine phosphoribosyltransferase OS	Streptococcus pneumoniae (strain Taiwan19F-14) GN	34
	ATPA_STRZP	atpA	ATP synthase subunit alpha OS	Streptococcus pneumoniae (strain P1031) GN	40
	COMB_STRR6	comB	Transport protein ComB OS	Streptococcus pneumoniae (strain ATCC BAA-255 / R6) GN	25
	DER_STRPI	der	GTPase Der OS	Streptococcus pneumoniae (strain Hungary19A-6) GN	36
	DNAK_STRP4	dnaK	Chaperone protein DnaK OS	Streptococcus pneumoniae serotype 19F (strain G54) GN	426
	DPO3B_STRPN	dnaN	DNA polymerase III subunit beta OS	Streptococcus pneumoniae serotype 4 (strain ATCC BAA-334 / TIGR4) GN	95
	FABM_STRR6	fabM	Trans-2-decenoyl-[acyl-carrier-protein] isomerase OS	Streptococcus pneumoniae (strain ATCC BAA-255 / R6) GN	24
	ALF_STRPN	fba	Fructose-bisphosphate aldolase OS	Streptococcus pneumoniae serotype 4 (strain ATCC BAA-334 / TIGR4) GN	157
	GPMA_STRPJ	gpmA	2,3-bisphosphoglycerate-dependent phosphoglycerate mutase OS	Streptococcus pneumoniae (strain ATCC 700669 / Spain 23F-1) GN	73
	CH60_STRP2	groL	60 kDa chaperonin OS	Streptococcus pneumoniae serotype 2 (strain D39 / NCTC 7466) GN	34
	CH10_STRP2	groS	10 kDa chaperonin OS	Streptococcus pneumoniae serotype 2 (strain D39 / NCTC 7466) GN	201
	IGA1A_STRPN	iga	Immunoglobulin A1 protease OS	Streptococcus pneumoniae serotype 4 (strain ATCC BAA-334 / TIGR4) GN	29
	IF2_STRPI	infB	Translation initiation factor IF-2 OS	Streptococcus pneumoniae (strain Hungary19A-6) GN	54
	LDH_STRPI	ldh	L-lactate dehydrogenase OS	Streptococcus pneumoniae (strain Hungary19A-6) GN	99
	MSAB1_STRPN	msrAB1	Peptide methionine sulfoxide reductase MsrA/MsrB 1 OS	Streptococcus pneumoniae serotype 4 (strain ATCC BAA-334 / TIGR4) GN	51
	NAGB_STRPI	nagB	Glucosamine-6-phosphate deaminase OS	Streptococcus pneumoniae (strain Hungary19A-6) GN	58
	PDXS_STRPI	pdxS	Pyridoxal 5~-phosphate synthase subunit PdxS OS	Streptococcus pneumoniae (strain Hungary19A-6) GN	28
	CAPP_STRP2	ppc	Phosphoenolpyruvate carboxylase OS	Streptococcus pneumoniae serotype 2 (strain D39 / NCTC 7466) GN	26
	PYRC_STRPN	pyrC	Dihydroorotase OS	Streptococcus pneumoniae serotype 4 (strain ATCC BAA-334 / TIGR4) GN	34
	RL1_STRZJ	rplA	50S ribosomal protein L1 OS	Streptococcus pneumoniae (strain JJA) GN	51
	RL2_STRP2	rplB	50S ribosomal protein L2 OS	Streptococcus pneumoniae serotype 2 (strain D39 / NCTC 7466) GN	105
	RL3_STRP2	rplC	50S ribosomal protein L3 OS	Streptococcus pneumoniae serotype 2 (strain D39 / NCTC 7466) GN	31
	RL4_STRP4	rplD	50S ribosomal protein L4 OS	Streptococcus pneumoniae serotype 19F (strain G54) GN	74
	RL7_STRP2	rplL	50S ribosomal protein L7/L12 OS	Streptococcus pneumoniae serotype 2 (strain D39 / NCTC 7466) GN	362
	RL14_STRP2	rplN	50S ribosomal protein L14 OS	Streptococcus pneumoniae serotype 2 (strain D39 / NCTC 7466) GN	26
	RL17_STRP2	rplQ	50S ribosomal protein L17 OS	Streptococcus pneumoniae serotype 2 (strain D39 / NCTC 7466) GN	30
	RL18_STRP2	rplR	50S ribosomal protein L18 OS	Streptococcus pneumoniae serotype 2 (strain D39 / NCTC 7466) GN	39
	RL19_STRP2	rplS	50S ribosomal protein L19 OS	Streptococcus pneumoniae serotype 2 (strain D39 / NCTC 7466) GN	88
	RL21_STRP2	rplU	50S ribosomal protein L21 OS	Streptococcus pneumoniae serotype 2 (strain D39 / NCTC 7466) GN	43
	RL22_STRP2	rplV	50S ribosomal protein L22 OS	Streptococcus pneumoniae serotype 2 (strain D39 / NCTC 7466) GN	82
	RL28_STRP2	rpmB	50S ribosomal protein L28 OS	Streptococcus pneumoniae serotype 2 (strain D39 / NCTC 7466) GN	27
	RS1_STRR6	rpsA	30S Ribosomal protein S1 OS	Streptococcus pneumoniae (strain ATCC BAA-255 / R6) GN	267
	RS2_STRP2	rpsB	30S ribosomal protein S2 OS	Streptococcus pneumoniae serotype 2 (strain D39 / NCTC 7466) GN	102
	RS3_STRP2	rpsC	30S ribosomal protein S3 OS	Streptococcus pneumoniae serotype 2 (strain D39 / NCTC 7466) GN	30
	RS4_STRP2	rpsD	30S ribosomal protein S4 OS	Streptococcus pneumoniae serotype 2 (strain D39 / NCTC 7466) GN	434
	RS6_STRP4	rpsF	30S ribosomal protein S6 OS	Streptococcus pneumoniae serotype 19F (strain G54) GN	40
	RS7_STRP2	rpsG	30S ribosomal protein S7 OS	Streptococcus pneumoniae serotype 2 (strain D39 / NCTC 7466) GN	106
	RS8_STRP2	rpsH	30S ribosomal protein S8 OS	Streptococcus pneumoniae serotype 2 (strain D39 / NCTC 7466) GN	28
	RS9_STRPJ	rpsI	30S ribosomal protein S9 OS	Streptococcus pneumoniae (strain ATCC 700669 / Spain 23F-1) GN	72
	RS11_STRP2	rpsK	30S ribosomal protein S11 OS	Streptococcus pneumoniae serotype 2 (strain D39 / NCTC 7466) GN	71
	RS12_STRP2	rpsL	30S ribosomal protein S12 OS	Streptococcus pneumoniae serotype 2 (strain D39 / NCTC 7466) GN	88
	RS13_STRP2	rpsM	30S ribosomal protein S13 OS	Streptococcus pneumoniae serotype 2 (strain D39 / NCTC 7466) GN	25
	RS14_STRP2	rpsN	30S ribosomal protein S14 OS	Streptococcus pneumoniae serotype 2 (strain D39 / NCTC 7466) GN	37
	RS15_STRP2	rpsO	30S ribosomal protein S15 OS	Streptococcus pneumoniae serotype 2 (strain D39 / NCTC 7466) GN	104
	RS19_STRP2	rpsS	30S ribosomal protein S19 OS	Streptococcus pneumoniae serotype 2 (strain D39 / NCTC 7466) GN	30
	RS21_STRP2	rpsU	30S ribosomal protein S21 OS	Streptococcus pneumoniae serotype 2 (strain D39 / NCTC 7466) GN	30
	SYS_STRPJ	serS	Serine--tRNA ligase OS	Streptococcus pneumoniae (strain ATCC 700669 / Spain 23F-1) GN	43
	Y987_STRP2	SPD_0987	Nucleoid-associated protein SPD_0987 OS	Streptococcus pneumoniae serotype 2 (strain D39 / NCTC 7466) GN	77
	GH101_STRR6	spr0328	Endo-alpha-N-acetylgalactosaminidase OS	Streptococcus pneumoniae (strain ATCC BAA-255 / R6) GN	26
	POXB_STRPN	spxB	Pyruvate oxidase OS	Streptococcus pneumoniae serotype 4 (strain ATCC BAA-334 / TIGR4) GN	133
	SSB_STRPN	ssb	Single-stranded DNA-binding protein OS	Streptococcus pneumoniae serotype 4 (strain ATCC BAA-334 / TIGR4) GN	120
	TGT_STRZT	tgt	Queuine tRNA-ribosyltransferase OS	Streptococcus pneumoniae (strain Taiwan19F-14) GN	124
	TIG_STRPJ	tig	Trigger factor OS	Streptococcus pneumoniae (strain ATCC 700669 / Spain 23F-1) GN	34
	TKT_STRPN	tkt	Probable transketolase OS	Streptococcus pneumoniae serotype 4 (strain ATCC BAA-334 / TIGR4) GN	28
	TPIS_STRPI	tpiA	Triosephosphate isomerase OS	Streptococcus pneumoniae (strain Hungary19A-6) GN	31
	EFTS_STRPJ	tsf	Elongation factor Ts OS	Streptococcus pneumoniae (strain ATCC 700669 / Spain 23F-1) GN	204
Frac 38	KAD_STRPI	adk	Adenylate kinase OS	Streptococcus pneumoniae (strain Hungary19A-6) GN	67
	ATPA_STRPI	atpA	ATP synthase subunit alpha OS	Streptococcus pneumoniae (strain Hungary19A-6) GN	35
	DDL_STRPN	ddl	D-alanine--D-alanine ligase OS	Streptococcus pneumoniae serotype 4 (strain ATCC BAA-334 / TIGR4) GN	55
	DEOB_STRPJ	deoB	Phosphopentomutase OS	Streptococcus pneumoniae (strain ATCC 700669 / Spain 23F-1) GN	43
	DER_STRPI	der	GTPase Der OS	Streptococcus pneumoniae (strain Hungary19A-6) GN	30
	DNAK_STRP4	dnaK	Chaperone protein DnaK OS	Streptococcus pneumoniae serotype 19F (strain G54) GN	511
	DPO3B_STRPN	dnaN	DNA polymerase III subunit beta OS	Streptococcus pneumoniae serotype 4 (strain ATCC BAA-334 / TIGR4) GN	112
	ALF_STRPN	fba	Fructose-bisphosphate aldolase OS	Streptococcus pneumoniae serotype 4 (strain ATCC BAA-334 / TIGR4) GN	586
	GPMA_STRPJ	gpmA	2,3-bisphosphoglycerate-dependent phosphoglycerate mutase OS	Streptococcus pneumoniae (strain ATCC 700669 / Spain 23F-1) GN	59
	GREA_STRPJ	greA	Transcription elongation factor GreA OS	Streptococcus pneumoniae (strain ATCC 700669 / Spain 23F-1) GN	32
	CH60_STRP2	groL	60 kDa chaperonin OS	Streptococcus pneumoniae serotype 2 (strain D39 / NCTC 7466) GN	28
	CH10_STRP2	groS	10 kDa chaperonin OS	Streptococcus pneumoniae serotype 2 (strain D39 / NCTC 7466) GN	197
	GUAC_STRP4	guaC	GMP reductase OS	Streptococcus pneumoniae serotype 19F (strain G54) GN	28
	IGA1B_STREE	iga	Immunoglobulin A1 protease OS	Streptococcus pneumoniae GN	26
	IF2_STRPN	infB	Translation initiation factor IF-2 OS	Streptococcus pneumoniae serotype 4 (strain ATCC BAA-334 / TIGR4) GN	96
	LACD_STRR6	lacD	Tagatose 1,6-diphosphate aldolase OS	Streptococcus pneumoniae (strain ATCC BAA-255 / R6) GN	41
	LDH_STRPI	ldh	L-lactate dehydrogenase OS	Streptococcus pneumoniae (strain Hungary19A-6) GN	118
	MALX_STRR6	malX	Maltose/maltodextrin-binding protein OS	Streptococcus pneumoniae (strain ATCC BAA-255 / R6) GN	47
	METE_STRP4	metE	5-methyltetrahydropteroyltriglutamate--homocysteine methyltransferase OS	Streptococcus pneumoniae serotype 19F (strain G54) GN	25
	MSAB1_STRPN	msrAB1	Peptide methionine sulfoxide reductase MsrA/MsrB 1 OS	Streptococcus pneumoniae serotype 4 (strain ATCC BAA-334 / TIGR4) GN	102
	NAGB_STRPI	nagB	Glucosamine-6-phosphate deaminase OS	Streptococcus pneumoniae (strain Hungary19A-6) GN	39
	PDXS_STRPI	pdxS	Pyridoxal 5~-phosphate synthase subunit PdxS OS	Streptococcus pneumoniae (strain Hungary19A-6) GN	57
	G6PI_STRP4	pgi	Glucose-6-phosphate isomerase OS	Streptococcus pneumoniae serotype 19F (strain G54) GN	92
	PGK_STRP4	pgk	Phosphoglycerate kinase OS	Streptococcus pneumoniae serotype 19F (strain G54) GN	26
	PLSX_STRPI	plsX	Phosphate acyltransferase OS	Streptococcus pneumoniae (strain Hungary19A-6) GN	24
	CAPP_STRPN	ppc	Phosphoenolpyruvate carboxylase OS	Streptococcus pneumoniae serotype 4 (strain ATCC BAA-334 / TIGR4) GN	26
	PRSA_STRPI	prsA	Foldase protein PrsA OS	Streptococcus pneumoniae (strain Hungary19A-6) GN	27
	PYRC_STRPN	pyrC	Dihydroorotase OS	Streptococcus pneumoniae serotype 4 (strain ATCC BAA-334 / TIGR4) GN	39
	RL1_STRZJ	rplA	50S ribosomal protein L1 OS	Streptococcus pneumoniae (strain JJA) GN	87
	RL2_STRP2	rplB	50S ribosomal protein L2 OS	Streptococcus pneumoniae serotype 2 (strain D39 / NCTC 7466) GN	189
	RL3_STRP2	rplC	50S ribosomal protein L3 OS	Streptococcus pneumoniae serotype 2 (strain D39 / NCTC 7466) GN	43
	RL4_STRP4	rplD	50S ribosomal protein L4 OS	Streptococcus pneumoniae serotype 19F (strain G54) GN	59
	RL5_STRP2	rplE	50S ribosomal protein L5 OS	Streptococcus pneumoniae serotype 2 (strain D39 / NCTC 7466) GN	36
	RL7_STRP2	rplL	50S ribosomal protein L7/L12 OS	Streptococcus pneumoniae serotype 2 (strain D39 / NCTC 7466) GN	1040
	RL14_STRP2	rplN	50S ribosomal protein L14 OS	Streptococcus pneumoniae serotype 2 (strain D39 / NCTC 7466) GN	32
	RL18_STRP2	rplR	50S ribosomal protein L18 OS	Streptococcus pneumoniae serotype 2 (strain D39 / NCTC 7466) GN	48
	RL19_STRP2	rplS	50S ribosomal protein L19 OS	Streptococcus pneumoniae serotype 2 (strain D39 / NCTC 7466) GN	154
	RL21_STRZP	rplU	50S ribosomal protein L21 OS	Streptococcus pneumoniae (strain P1031) GN	27
	RL22_STRP2	rplV	50S ribosomal protein L22 OS	Streptococcus pneumoniae serotype 2 (strain D39 / NCTC 7466) GN	88
	RL28_STRP2	rpmB	50S ribosomal protein L28 OS	Streptococcus pneumoniae serotype 2 (strain D39 / NCTC 7466) GN	49
	RS1_STRR6	rpsA	30S Ribosomal protein S1 OS	Streptococcus pneumoniae (strain ATCC BAA-255 / R6) GN	553
	RS2_STRP2	rpsB	30S ribosomal protein S2 OS	Streptococcus pneumoniae serotype 2 (strain D39 / NCTC 7466) GN	210
	RS3_STRP2	rpsC	30S ribosomal protein S3 OS	Streptococcus pneumoniae serotype 2 (strain D39 / NCTC 7466) GN	72
	RS4_STRP2	rpsD	30S ribosomal protein S4 OS	Streptococcus pneumoniae serotype 2 (strain D39 / NCTC 7466) GN	299
	RS5_STRP2	rpsE	30S ribosomal protein S5 OS	Streptococcus pneumoniae serotype 2 (strain D39 / NCTC 7466) GN	56
	RS6_STRP4	rpsF	30S ribosomal protein S6 OS	Streptococcus pneumoniae serotype 19F (strain G54) GN	43
	RS7_STRP2	rpsG	30S ribosomal protein S7 OS	Streptococcus pneumoniae serotype 2 (strain D39 / NCTC 7466) GN	169
	RS9_STRP2	rpsI	30S ribosomal protein S9 OS	Streptococcus pneumoniae serotype 2 (strain D39 / NCTC 7466) GN	130
	RS10_STRZT	rpsJ	30S ribosomal protein S10 OS	Streptococcus pneumoniae (strain Taiwan19F-14) GN	36
	RS11_STRP2	rpsK	30S ribosomal protein S11 OS	Streptococcus pneumoniae serotype 2 (strain D39 / NCTC 7466) GN	86
	RS12_STRPI	rpsL	30S ribosomal protein S12 OS	Streptococcus pneumoniae (strain Hungary19A-6) GN	56
	RS12_STRPJ	rpsL	30S ribosomal protein S12 OS	Streptococcus pneumoniae (strain ATCC 700669 / Spain 23F-1) GN	55
	RS14_STRP2	rpsN	30S ribosomal protein S14 OS	Streptococcus pneumoniae serotype 2 (strain D39 / NCTC 7466) GN	29
	RS15_STRP2	rpsO	30S ribosomal protein S15 OS	Streptococcus pneumoniae serotype 2 (strain D39 / NCTC 7466) GN	79
	RS19_STRP2	rpsS	30S ribosomal protein S19 OS	Streptococcus pneumoniae serotype 2 (strain D39 / NCTC 7466) GN	43
	RS21_STRP2	rpsU	30S ribosomal protein S21 OS	Streptococcus pneumoniae serotype 2 (strain D39 / NCTC 7466) GN	24
	SYS_STRP4	serS	Serine--tRNA ligase OS	Streptococcus pneumoniae serotype 19F (strain G54) GN	68
	GH101_STRPN	SP_0368	Endo-alpha-N-acetylgalactosaminidase OS	Streptococcus pneumoniae serotype 4 (strain ATCC BAA-334 / TIGR4) GN	39
	Y987_STRP2	SPD_0987	Nucleoid-associated protein SPD_0987 OS	Streptococcus pneumoniae serotype 2 (strain D39 / NCTC 7466) GN	83
	GH101_STRR6	spr0328	Endo-alpha-N-acetylgalactosaminidase OS	Streptococcus pneumoniae (strain ATCC BAA-255 / R6) GN	38
	POXB_STRPN	spxB	Pyruvate oxidase OS	Streptococcus pneumoniae serotype 4 (strain ATCC BAA-334 / TIGR4) GN	141
	SSB_STRPN	ssb	Single-stranded DNA-binding protein OS	Streptococcus pneumoniae serotype 4 (strain ATCC BAA-334 / TIGR4) GN	58
	TGT_STRPI	tgt	Queuine tRNA-ribosyltransferase OS	Streptococcus pneumoniae (strain Hungary19A-6) GN	50
	TIG_STRPS	tig	Trigger factor OS	Streptococcus pneumoniae (strain CGSP14) GN	44
	TKT_STRPN	tkt	Probable transketolase OS	Streptococcus pneumoniae serotype 4 (strain ATCC BAA-334 / TIGR4) GN	103
	TPIS_STRPI	tpiA	Triosephosphate isomerase OS	Streptococcus pneumoniae (strain Hungary19A-6) GN	66
	EFTS_STRP7	tsf	Elongation factor Ts OS	Streptococcus pneumoniae (strain 70585) GN	123
	EFTU_STRPI	tuf	Elongation factor Tu OS	Streptococcus pneumoniae (strain Hungary19A-6) GN	59
Frac 41	ALR_STRP7	alr	Alanine racemase OS	Streptococcus pneumoniae (strain 70585) GN	32
	SYR_STRPJ	argS	Arginine--tRNA ligase OS	Streptococcus pneumoniae (strain ATCC 700669 / Spain 23F-1) GN	91
	DEOB_STRPI	deoB	Phosphopentomutase OS	Streptococcus pneumoniae (strain Hungary19A-6) GN	59
	DEOC_STRPJ	deoC	Deoxyribose-phosphate aldolase OS	Streptococcus pneumoniae (strain ATCC 700669 / Spain 23F-1) GN	27
	DER_STRPI	der	GTPase Der OS	Streptococcus pneumoniae (strain Hungary19A-6) GN	107
	DNAK_STRP4	dnaK	Chaperone protein DnaK OS	Streptococcus pneumoniae serotype 19F (strain G54) GN	163
	ALF_STRPN	fba	Fructose-bisphosphate aldolase OS	Streptococcus pneumoniae serotype 4 (strain ATCC BAA-334 / TIGR4) GN	121
	FTHS_STRP2	fhs	Formate--tetrahydrofolate ligase OS	Streptococcus pneumoniae serotype 2 (strain D39 / NCTC 7466) GN	26
	GLPO_STRPN	glpO	Alpha-glycerophosphate oxidase OS	Streptococcus pneumoniae serotype 4 (strain ATCC BAA-334 / TIGR4) GN	85
	GPMA_STRPI	gpmA	2,3-bisphosphoglycerate-dependent phosphoglycerate mutase OS	Streptococcus pneumoniae (strain Hungary19A-6) GN	69
	GPDA_STRP4	gpsA	Glycerol-3-phosphate dehydrogenase [NAD(P)+] OS	Streptococcus pneumoniae serotype 19F (strain G54) GN	34
	GREA_STRPJ	greA	Transcription elongation factor GreA OS	Streptococcus pneumoniae (strain ATCC 700669 / Spain 23F-1) GN	24
	CH10_STRP4	groS	10 kDa chaperonin OS	Streptococcus pneumoniae serotype 19F (strain G54) GN	55
	GUAC_STRPS	guaC	GMP reductase OS	Streptococcus pneumoniae (strain CGSP14) GN	103
	ILVC_STRP4	ilvC	Ketol-acid reductoisomerase OS	Streptococcus pneumoniae serotype 19F (strain G54) GN	79
	IF2_STRP7	infB	Translation initiation factor IF-2 OS	Streptococcus pneumoniae (strain 70585) GN	189
	LACA_STRZP	lacA	Galactose-6-phosphate isomerase subunit LacA OS	Streptococcus pneumoniae (strain P1031) GN	24
	LACD_STRR6	lacD	Tagatose 1,6-diphosphate aldolase OS	Streptococcus pneumoniae (strain ATCC BAA-255 / R6) GN	24
	LDH_STRPI	ldh	L-lactate dehydrogenase OS	Streptococcus pneumoniae (strain Hungary19A-6) GN	109
	MALX_STRR6	malX	Maltose/maltodextrin-binding protein OS	Streptococcus pneumoniae (strain ATCC BAA-255 / R6) GN	40
	MSAB1_STRPN	msrAB1	Peptide methionine sulfoxide reductase MsrA/MsrB 1 OS	Streptococcus pneumoniae serotype 4 (strain ATCC BAA-334 / TIGR4) GN	39
	NADE_STRPI	nadE	NH(3)-dependent NAD(+) synthetase OS	Streptococcus pneumoniae (strain Hungary19A-6) GN	68
	NDK_STRPI	ndk	Nucleoside diphosphate kinase OS	Streptococcus pneumoniae (strain Hungary19A-6) GN	24
	PDXS_STRPI	pdxS	Pyridoxal 5~-phosphate synthase subunit PdxS OS	Streptococcus pneumoniae (strain Hungary19A-6) GN	41
	G6PI_STRP2	pgi	Glucose-6-phosphate isomerase OS	Streptococcus pneumoniae serotype 2 (strain D39 / NCTC 7466) GN	101
	PRSA_STRPI	prsA	Foldase protein PrsA OS	Streptococcus pneumoniae (strain Hungary19A-6) GN	34
	PYRC_STRR6	pyrC	Dihydroorotase OS	Streptococcus pneumoniae (strain ATCC BAA-255 / R6) GN	106
	RECA_STRPI	recA	Protein RecA OS	Streptococcus pneumoniae (strain Hungary19A-6) GN	43
	RL1_STRZJ	rplA	50S ribosomal protein L1 OS	Streptococcus pneumoniae (strain JJA) GN	43
	RL2_STRP2	rplB	50S ribosomal protein L2 OS	Streptococcus pneumoniae serotype 2 (strain D39 / NCTC 7466) GN	218
	RL4_STRP2	rplD	50S ribosomal protein L4 OS	Streptococcus pneumoniae serotype 2 (strain D39 / NCTC 7466) GN	47
	RL5_STRP2	rplE	50S ribosomal protein L5 OS	Streptococcus pneumoniae serotype 2 (strain D39 / NCTC 7466) GN	25
	RL10_STRP4	rplJ	50S ribosomal protein L10 OS	Streptococcus pneumoniae serotype 19F (strain G54) GN	31
	RL7_STRP2	rplL	50S ribosomal protein L7/L12 OS	Streptococcus pneumoniae serotype 2 (strain D39 / NCTC 7466) GN	193
	RL14_STRP2	rplN	50S ribosomal protein L14 OS	Streptococcus pneumoniae serotype 2 (strain D39 / NCTC 7466) GN	34
	RL18_STRP2	rplR	50S ribosomal protein L18 OS	Streptococcus pneumoniae serotype 2 (strain D39 / NCTC 7466) GN	27
	RL19_STRP2	rplS	50S ribosomal protein L19 OS	Streptococcus pneumoniae serotype 2 (strain D39 / NCTC 7466) GN	143
	RL21_STRZP	rplU	50S ribosomal protein L21 OS	Streptococcus pneumoniae (strain P1031) GN	44
	RL22_STRP2	rplV	50S ribosomal protein L22 OS	Streptococcus pneumoniae serotype 2 (strain D39 / NCTC 7466) GN	94
	RL28_STRP2	rpmB	50S ribosomal protein L28 OS	Streptococcus pneumoniae serotype 2 (strain D39 / NCTC 7466) GN	46
	RPOC_STRZP	rpoC	DNA-directed RNA polymerase subunit beta~ OS	Streptococcus pneumoniae (strain P1031) GN	24
	RPOZ_STRPI	rpoZ	DNA-directed RNA polymerase subunit omega OS	Streptococcus pneumoniae (strain Hungary19A-6) GN	38
	RS1_STRR6	rpsA	30S Ribosomal protein S1 OS	Streptococcus pneumoniae (strain ATCC BAA-255 / R6) GN	402
	RS2_STRP2	rpsB	30S ribosomal protein S2 OS	Streptococcus pneumoniae serotype 2 (strain D39 / NCTC 7466) GN	336
	RS3_STRP2	rpsC	30S ribosomal protein S3 OS	Streptococcus pneumoniae serotype 2 (strain D39 / NCTC 7466) GN	78
	RS4_STRP2	rpsD	30S ribosomal protein S4 OS	Streptococcus pneumoniae serotype 2 (strain D39 / NCTC 7466) GN	292
	RS5_STRP2	rpsE	30S ribosomal protein S5 OS	Streptococcus pneumoniae serotype 2 (strain D39 / NCTC 7466) GN	36
	RS7_STRP2	rpsG	30S ribosomal protein S7 OS	Streptococcus pneumoniae serotype 2 (strain D39 / NCTC 7466) GN	115
	RS9_STRP2	rpsI	30S ribosomal protein S9 OS	Streptococcus pneumoniae serotype 2 (strain D39 / NCTC 7466) GN	103
	RS10_STRZT	rpsJ	30S ribosomal protein S10 OS	Streptococcus pneumoniae (strain Taiwan19F-14) GN	40
	RS11_STRP2	rpsK	30S ribosomal protein S11 OS	Streptococcus pneumoniae serotype 2 (strain D39 / NCTC 7466) GN	47
	RS12_STRP2	rpsL	30S ribosomal protein S12 OS	Streptococcus pneumoniae serotype 2 (strain D39 / NCTC 7466) GN	108
	RS13_STRP2	rpsM	30S ribosomal protein S13 OS	Streptococcus pneumoniae serotype 2 (strain D39 / NCTC 7466) GN	46
	RS14_STRP2	rpsN	30S ribosomal protein S14 OS	Streptococcus pneumoniae serotype 2 (strain D39 / NCTC 7466) GN	56
	RS15_STRP2	rpsO	30S ribosomal protein S15 OS	Streptococcus pneumoniae serotype 2 (strain D39 / NCTC 7466) GN	61
	RS19_STRP2	rpsS	30S ribosomal protein S19 OS	Streptococcus pneumoniae serotype 2 (strain D39 / NCTC 7466) GN	35
	SYS_STRP4	serS	Serine--tRNA ligase OS	Streptococcus pneumoniae serotype 19F (strain G54) GN	27
	SODM_STRPN	sodA	Superoxide dismutase [Mn] OS	Streptococcus pneumoniae serotype 4 (strain ATCC BAA-334 / TIGR4) GN	128
	GH101_STRPN	SP_0368	Endo-alpha-N-acetylgalactosaminidase OS	Streptococcus pneumoniae serotype 4 (strain ATCC BAA-334 / TIGR4) GN	47
	Y092_STRP4	SPG_0092	UPF0176 protein SPG_0092 OS	Streptococcus pneumoniae serotype 19F (strain G54) GN	29
	GH101_STRR6	spr0328	Endo-alpha-N-acetylgalactosaminidase OS	Streptococcus pneumoniae (strain ATCC BAA-255 / R6) GN	57
	POXB_STRPN	spxB	Pyruvate oxidase OS	Streptococcus pneumoniae serotype 4 (strain ATCC BAA-334 / TIGR4) GN	105
	THIM1_STRPN	thiM1	Hydroxyethylthiazole kinase 1 OS	Streptococcus pneumoniae serotype 4 (strain ATCC BAA-334 / TIGR4) GN	31
	TIG_STRPS	tig	Trigger factor OS	Streptococcus pneumoniae (strain CGSP14) GN	73
	TKT_STRPN	tkt	Probable transketolase OS	Streptococcus pneumoniae serotype 4 (strain ATCC BAA-334 / TIGR4) GN	443
	EFTU_STRPI	tuf	Elongation factor Tu OS	Streptococcus pneumoniae (strain Hungary19A-6) GN	83
	XIS_STREE	xis	Excisionase from transposon Tn1545 OS	Streptococcus pneumoniae GN	24
	G6PD_STRPN	zwf	Glucose-6-phosphate 1-dehydrogenase OS	Streptococcus pneumoniae serotype 4 (strain ATCC BAA-334 / TIGR4) GN	245
Frac 47	ACKA_STRPN	ackA	Acetate kinase OS	Streptococcus pneumoniae serotype 4 (strain ATCC BAA-334 / TIGR4) GN	144
	SYA_STRPS	alaS	Alanine--tRNA ligase OS	Streptococcus pneumoniae (strain CGSP14) GN	84
	AMIA_STRPN	amiA	Oligopeptide-binding protein AmiA OS	Streptococcus pneumoniae serotype 4 (strain ATCC BAA-334 / TIGR4) GN	60
	ATPA_STRPI	atpA	ATP synthase subunit alpha OS	Streptococcus pneumoniae (strain Hungary19A-6) GN	31
	ATPB_STRPI	atpD	ATP synthase subunit beta OS	Streptococcus pneumoniae (strain Hungary19A-6) GN	45
	CAP3C_STREE	cap3C	UTP--glucose-1-phosphate uridylyltransferase OS	Streptococcus pneumoniae GN	72
	CAP4C_STRPN	cap4C	UTP--glucose-1-phosphate uridylyltransferase OS	Streptococcus pneumoniae serotype 4 (strain ATCC BAA-334 / TIGR4) GN	96
	DEOB_STRP2	deoB	Phosphopentomutase OS	Streptococcus pneumoniae serotype 2 (strain D39 / NCTC 7466) GN	48
	DNAK_STRP2	dnaK	Chaperone protein DnaK OS	Streptococcus pneumoniae serotype 2 (strain D39 / NCTC 7466) GN	377
	ALF_STRPN	fba	Fructose-bisphosphate aldolase OS	Streptococcus pneumoniae serotype 4 (strain ATCC BAA-334 / TIGR4) GN	54
	FTSX_STRP2	ftsX	Cell division protein FtsX OS	Streptococcus pneumoniae serotype 2 (strain D39 / NCTC 7466) GN	40
	EFG_STRPJ	fusA	Elongation factor G OS	Streptococcus pneumoniae (strain ATCC 700669 / Spain 23F-1) GN	30
	GATA_STRPJ	gatA	Glutamyl-tRNA(Gln) amidotransferase subunit A OS	Streptococcus pneumoniae (strain ATCC 700669 / Spain 23F-1) GN	173
	GATB_STRZP	gatB	Aspartyl/glutamyl-tRNA(Asn/Gln) amidotransferase subunit B OS	Streptococcus pneumoniae (strain P1031) GN	181
	GATC_STRPJ	gatC	Aspartyl/glutamyl-tRNA(Asn/Gln) amidotransferase subunit C OS	Streptococcus pneumoniae (strain ATCC 700669 / Spain 23F-1) GN	89
	GLMM_STRP4	glmM	Phosphoglucosamine mutase OS	Streptococcus pneumoniae serotype 19F (strain G54) GN	84
	GLMS_STRR6	glmS	Glutamine--fructose-6-phosphate aminotransferase [isomerizing] OS	Streptococcus pneumoniae (strain ATCC BAA-255 / R6) GN	87
	GLPK_STRPI	glpK	Glycerol kinase OS	Streptococcus pneumoniae (strain Hungary19A-6) GN	193
	GLPO_STRPN	glpO	Alpha-glycerophosphate oxidase OS	Streptococcus pneumoniae serotype 4 (strain ATCC BAA-334 / TIGR4) GN	165
	SYE_STRPN	gltX	Glutamate--tRNA ligase OS	Streptococcus pneumoniae serotype 4 (strain ATCC BAA-334 / TIGR4) GN	126
	GPMA_STRPI	gpmA	2,3-bisphosphoglycerate-dependent phosphoglycerate mutase OS	Streptococcus pneumoniae (strain Hungary19A-6) GN	100
	HPRK_STRP4	hprK	HPr kinase/phosphorylase OS	Streptococcus pneumoniae serotype 19F (strain G54) GN	96
	IF2_STRPJ	infB	Translation initiation factor IF-2 OS	Streptococcus pneumoniae (strain ATCC 700669 / Spain 23F-1) GN	119
	LDH_STRPI	ldh	L-lactate dehydrogenase OS	Streptococcus pneumoniae (strain Hungary19A-6) GN	96
	LUXS_STRPI	luxS	S-ribosylhomocysteine lyase OS	Streptococcus pneumoniae (strain Hungary19A-6) GN	140
	SYK_STRPS	lysS	Lysine--tRNA ligase OS	Streptococcus pneumoniae (strain CGSP14) GN	30
	MALX_STRPN	malX	Maltose/maltodextrin-binding protein OS	Streptococcus pneumoniae serotype 4 (strain ATCC BAA-334 / TIGR4) GN	64
	PDXS_STRPI	pdxS	Pyridoxal 5~-phosphate synthase subunit PdxS OS	Streptococcus pneumoniae (strain Hungary19A-6) GN	41
	PEZA_STRPN	pezA	Antitoxin PezA OS	Streptococcus pneumoniae serotype 4 (strain ATCC BAA-334 / TIGR4) GN	30
	PFKA_STRPS	pfkA	ATP-dependent 6-phosphofructokinase OS	Streptococcus pneumoniae (strain CGSP14) GN	34
	PHPP_STRPN	phpP	Protein phosphatase PhpP OS	Streptococcus pneumoniae serotype 4 (strain ATCC BAA-334 / TIGR4) GN	99
	DPO3_STRP2	polC	DNA polymerase III PolC-type OS	Streptococcus pneumoniae serotype 2 (strain D39 / NCTC 7466) GN	24
	MTSA_STRPN	psaA	Manganese ABC transporter substrate-binding lipoprotein OS	Streptococcus pneumoniae serotype 4 (strain ATCC BAA-334 / TIGR4) GN	27
	PVAA_STRPN	pvaA	Pneumococcal vaccine antigen A OS	Streptococcus pneumoniae serotype 4 (strain ATCC BAA-334 / TIGR4) GN	26
	PYRDA_STRPN	pyrDA	Probable dihydroorotate dehydrogenase A (fumarate) OS	Streptococcus pneumoniae serotype 4 (strain ATCC BAA-334 / TIGR4) GN	43
	RECA_STRPI	recA	Protein RecA OS	Streptococcus pneumoniae (strain Hungary19A-6) GN	68
	RL1_STRP2	rplA	50S ribosomal protein L1 OS	Streptococcus pneumoniae serotype 2 (strain D39 / NCTC 7466) GN	52
	RL2_STRP2	rplB	50S ribosomal protein L2 OS	Streptococcus pneumoniae serotype 2 (strain D39 / NCTC 7466) GN	337
	RL3_STRP2	rplC	50S ribosomal protein L3 OS	Streptococcus pneumoniae serotype 2 (strain D39 / NCTC 7466) GN	33
	RL4_STRP2	rplD	50S ribosomal protein L4 OS	Streptococcus pneumoniae serotype 2 (strain D39 / NCTC 7466) GN	42
	RL10_STRP4	rplJ	50S ribosomal protein L10 OS	Streptococcus pneumoniae serotype 19F (strain G54) GN	36
	RL7_STRP2	rplL	50S ribosomal protein L7/L12 OS	Streptococcus pneumoniae serotype 2 (strain D39 / NCTC 7466) GN	55
	RL14_STRP2	rplN	50S ribosomal protein L14 OS	Streptococcus pneumoniae serotype 2 (strain D39 / NCTC 7466) GN	45
	RL16_STRP2	rplP	50S ribosomal protein L16 OS	Streptococcus pneumoniae serotype 2 (strain D39 / NCTC 7466) GN	35
	RL18_STRP2	rplR	50S ribosomal protein L18 OS	Streptococcus pneumoniae serotype 2 (strain D39 / NCTC 7466) GN	28
	RL19_STRP2	rplS	50S ribosomal protein L19 OS	Streptococcus pneumoniae serotype 2 (strain D39 / NCTC 7466) GN	94
	RL22_STRP2	rplV	50S ribosomal protein L22 OS	Streptococcus pneumoniae serotype 2 (strain D39 / NCTC 7466) GN	34
	RPOA_STRPN	rpoA	DNA-directed RNA polymerase subunit alpha OS	Streptococcus pneumoniae serotype 4 (strain ATCC BAA-334 / TIGR4) GN	138
	RS1_STRR6	rpsA	30S Ribosomal protein S1 OS	Streptococcus pneumoniae (strain ATCC BAA-255 / R6) GN	167
	RS2_STRP2	rpsB	30S ribosomal protein S2 OS	Streptococcus pneumoniae serotype 2 (strain D39 / NCTC 7466) GN	147
	RS3_STRP2	rpsC	30S ribosomal protein S3 OS	Streptococcus pneumoniae serotype 2 (strain D39 / NCTC 7466) GN	70
	RS4_STRP2	rpsD	30S ribosomal protein S4 OS	Streptococcus pneumoniae serotype 2 (strain D39 / NCTC 7466) GN	150
	RS6_STRP2	rpsF	30S ribosomal protein S6 OS	Streptococcus pneumoniae serotype 2 (strain D39 / NCTC 7466) GN	25
	RS7_STRP2	rpsG	30S ribosomal protein S7 OS	Streptococcus pneumoniae serotype 2 (strain D39 / NCTC 7466) GN	53
	RS9_STRP2	rpsI	30S ribosomal protein S9 OS	Streptococcus pneumoniae serotype 2 (strain D39 / NCTC 7466) GN	67
	RS12_STRP2	rpsL	30S ribosomal protein S12 OS	Streptococcus pneumoniae serotype 2 (strain D39 / NCTC 7466) GN	61
	RS14_STRP2	rpsN	30S ribosomal protein S14 OS	Streptococcus pneumoniae serotype 2 (strain D39 / NCTC 7466) GN	117
	RS15_STRP2	rpsO	30S ribosomal protein S15 OS	Streptococcus pneumoniae serotype 2 (strain D39 / NCTC 7466) GN	65
	RS19_STRP2	rpsS	30S ribosomal protein S19 OS	Streptococcus pneumoniae serotype 2 (strain D39 / NCTC 7466) GN	30
	SIGA_STRPN	sigA	RNA polymerase sigma factor SigA OS	Streptococcus pneumoniae serotype 4 (strain ATCC BAA-334 / TIGR4) GN	39
	Y092_STRP4	SPG_0092	UPF0176 protein SPG_0092 OS	Streptococcus pneumoniae serotype 19F (strain G54) GN	48
	POXB_STRPN	spxB	Pyruvate oxidase OS	Streptococcus pneumoniae serotype 4 (strain ATCC BAA-334 / TIGR4) GN	138
	TIG_STRPN	tig	Trigger factor OS	Streptococcus pneumoniae serotype 4 (strain ATCC BAA-334 / TIGR4) GN	90
	TKT_STRPN	tkt	Probable transketolase OS	Streptococcus pneumoniae serotype 4 (strain ATCC BAA-334 / TIGR4) GN	33
	EFTU_STRPI	tuf	Elongation factor Tu OS	Streptococcus pneumoniae (strain Hungary19A-6) GN	377
	SYV_STRR6	valS	Valine--tRNA ligase OS	Streptococcus pneumoniae (strain ATCC BAA-255 / R6) GN	63
Frac 49	SYA_STRPN	alaS	Alanine--tRNA ligase OS	Streptococcus pneumoniae serotype 4 (strain ATCC BAA-334 / TIGR4) GN	248
	AMIA_STRPN	amiA	Oligopeptide-binding protein AmiA OS	Streptococcus pneumoniae serotype 4 (strain ATCC BAA-334 / TIGR4) GN	87
	ATPA_STRPI	atpA	ATP synthase subunit alpha OS	Streptococcus pneumoniae (strain Hungary19A-6) GN	33
	ATPB_STRPI	atpD	ATP synthase subunit beta OS	Streptococcus pneumoniae (strain Hungary19A-6) GN	32
	CODY_STRPI	codY	GTP-sensing transcriptional pleiotropic repressor CodY OS	Streptococcus pneumoniae (strain Hungary19A-6) GN	24
	DIV4A_STRR6	divIVA	Cell division protein DivIVA OS	Streptococcus pneumoniae (strain ATCC BAA-255 / R6) GN	30
	DLTA_STRPJ	dltA	D-alanine--poly(phosphoribitol) ligase subunit 1 OS	Streptococcus pneumoniae (strain ATCC 700669 / Spain 23F-1) GN	26
	DNAK_STRP4	dnaK	Chaperone protein DnaK OS	Streptococcus pneumoniae serotype 19F (strain G54) GN	447
	EFG_STRPI	fusA	Elongation factor G OS	Streptococcus pneumoniae (strain Hungary19A-6) GN	43
	GATA_STRPJ	gatA	Glutamyl-tRNA(Gln) amidotransferase subunit A OS	Streptococcus pneumoniae (strain ATCC 700669 / Spain 23F-1) GN	90
	GATB_STRPJ	gatB	Aspartyl/glutamyl-tRNA(Asn/Gln) amidotransferase subunit B OS	Streptococcus pneumoniae (strain ATCC 700669 / Spain 23F-1) GN	99
	GATC_STRPJ	gatC	Aspartyl/glutamyl-tRNA(Asn/Gln) amidotransferase subunit C OS	Streptococcus pneumoniae (strain ATCC 700669 / Spain 23F-1) GN	68
	GLMM_STRP2	glmM	Phosphoglucosamine mutase OS	Streptococcus pneumoniae serotype 2 (strain D39 / NCTC 7466) GN	137
	GLMS_STRR6	glmS	Glutamine--fructose-6-phosphate aminotransferase [isomerizing] OS	Streptococcus pneumoniae (strain ATCC BAA-255 / R6) GN	125
	GLMU_STRPI	glmU	Bifunctional protein GlmU OS	Streptococcus pneumoniae (strain Hungary19A-6) GN	131
	GLPO_STRPN	glpO	Alpha-glycerophosphate oxidase OS	Streptococcus pneumoniae serotype 4 (strain ATCC BAA-334 / TIGR4) GN	119
	SYE_STRPI	gltX	Glutamate--tRNA ligase OS	Streptococcus pneumoniae (strain Hungary19A-6) GN	24
	GLYA_STRZT	glyA	Serine hydroxymethyltransferase OS	Streptococcus pneumoniae (strain Taiwan19F-14) GN	158
	GPSB_STRPN	gpsB	Cell cycle protein GpsB OS	Streptococcus pneumoniae serotype 4 (strain ATCC BAA-334 / TIGR4) GN	25
	GUAA_STRPI	guaA	GMP synthase [glutamine-hydrolyzing] OS	Streptococcus pneumoniae (strain Hungary19A-6) GN	351
	GUAA_STRZP	guaA	GMP synthase [glutamine-hydrolyzing] OS	Streptococcus pneumoniae (strain P1031) GN	324
	HSLO_STRPI	hslO	33 kDa chaperonin OS	Streptococcus pneumoniae (strain Hungary19A-6) GN	24
	IGA1A_STRPN	iga	Immunoglobulin A1 protease OS	Streptococcus pneumoniae serotype 4 (strain ATCC BAA-334 / TIGR4) GN	26
	IF2_STRP7	infB	Translation initiation factor IF-2 OS	Streptococcus pneumoniae (strain 70585) GN	82
	LDH_STRPI	ldh	L-lactate dehydrogenase OS	Streptococcus pneumoniae (strain Hungary19A-6) GN	75
	SYL_STRPJ	leuS	Leucine--tRNA ligase OS	Streptococcus pneumoniae (strain ATCC 700669 / Spain 23F-1) GN	343
	LUXS_STRPI	luxS	S-ribosylhomocysteine lyase OS	Streptococcus pneumoniae (strain Hungary19A-6) GN	43
	SYK_STRPI	lysS	Lysine--tRNA ligase OS	Streptococcus pneumoniae (strain Hungary19A-6) GN	59
	PHSM_STRPN	malP	Maltodextrin phosphorylase OS	Streptococcus pneumoniae serotype 4 (strain ATCC BAA-334 / TIGR4) GN	28
	MALX_STRR6	malX	Maltose/maltodextrin-binding protein OS	Streptococcus pneumoniae (strain ATCC BAA-255 / R6) GN	82
	PBPA_STRR6	pbpA	Penicillin-binding protein 1A OS	Streptococcus pneumoniae (strain ATCC BAA-255 / R6) GN	24
	PEPT_STRP2	pepT	Peptidase T OS	Streptococcus pneumoniae serotype 2 (strain D39 / NCTC 7466) GN	40
	DPO3_STRP2	polC	DNA polymerase III PolC-type OS	Streptococcus pneumoniae serotype 2 (strain D39 / NCTC 7466) GN	27
	PPAC_STRPI	ppaC	Probable manganese-dependent inorganic pyrophosphatase OS	Streptococcus pneumoniae (strain Hungary19A-6) GN	330
	PRSA_STRPN	prsA	Foldase protein PrsA OS	Streptococcus pneumoniae serotype 4 (strain ATCC BAA-334 / TIGR4) GN	59
	MTSA_STRPN	psaA	Manganese ABC transporter substrate-binding lipoprotein OS	Streptococcus pneumoniae serotype 4 (strain ATCC BAA-334 / TIGR4) GN	26
	PVAA_STRPN	pvaA	Pneumococcal vaccine antigen A OS	Streptococcus pneumoniae serotype 4 (strain ATCC BAA-334 / TIGR4) GN	29
	RECA_STRPI	recA	Protein RecA OS	Streptococcus pneumoniae (strain Hungary19A-6) GN	42
	RL1_STRP2	rplA	50S ribosomal protein L1 OS	Streptococcus pneumoniae serotype 2 (strain D39 / NCTC 7466) GN	82
	RL2_STRP2	rplB	50S ribosomal protein L2 OS	Streptococcus pneumoniae serotype 2 (strain D39 / NCTC 7466) GN	287
	RL4_STRP2	rplD	50S ribosomal protein L4 OS	Streptococcus pneumoniae serotype 2 (strain D39 / NCTC 7466) GN	43
	RL10_STRP4	rplJ	50S ribosomal protein L10 OS	Streptococcus pneumoniae serotype 19F (strain G54) GN	54
	RL10_STRP7	rplJ	50S ribosomal protein L10 OS	Streptococcus pneumoniae (strain 70585) GN	42
	RL7_STRP2	rplL	50S ribosomal protein L7/L12 OS	Streptococcus pneumoniae serotype 2 (strain D39 / NCTC 7466) GN	199
	RL14_STRP2	rplN	50S ribosomal protein L14 OS	Streptococcus pneumoniae serotype 2 (strain D39 / NCTC 7466) GN	24
	RL18_STRP2	rplR	50S ribosomal protein L18 OS	Streptococcus pneumoniae serotype 2 (strain D39 / NCTC 7466) GN	35
	RL19_STRP2	rplS	50S ribosomal protein L19 OS	Streptococcus pneumoniae serotype 2 (strain D39 / NCTC 7466) GN	93
	RL20_STRP2	rplT	50S ribosomal protein L20 OS	Streptococcus pneumoniae serotype 2 (strain D39 / NCTC 7466) GN	27
	RL22_STRP2	rplV	50S ribosomal protein L22 OS	Streptococcus pneumoniae serotype 2 (strain D39 / NCTC 7466) GN	32
	RL28_STRP2	rpmB	50S ribosomal protein L28 OS	Streptococcus pneumoniae serotype 2 (strain D39 / NCTC 7466) GN	24
	RPOA_STRPN	rpoA	DNA-directed RNA polymerase subunit alpha OS	Streptococcus pneumoniae serotype 4 (strain ATCC BAA-334 / TIGR4) GN	151
	RPOB_STRPI	rpoB	DNA-directed RNA polymerase subunit beta OS	Streptococcus pneumoniae (strain Hungary19A-6) GN	25
	RS1_STRR6	rpsA	30S Ribosomal protein S1 OS	Streptococcus pneumoniae (strain ATCC BAA-255 / R6) GN	244
	RS2_STRP2	rpsB	30S ribosomal protein S2 OS	Streptococcus pneumoniae serotype 2 (strain D39 / NCTC 7466) GN	213
	RS3_STRP2	rpsC	30S ribosomal protein S3 OS	Streptococcus pneumoniae serotype 2 (strain D39 / NCTC 7466) GN	76
	RS4_STRP2	rpsD	30S ribosomal protein S4 OS	Streptococcus pneumoniae serotype 2 (strain D39 / NCTC 7466) GN	135
	RS5_STRP2	rpsE	30S ribosomal protein S5 OS	Streptococcus pneumoniae serotype 2 (strain D39 / NCTC 7466) GN	34
	RS7_STRP2	rpsG	30S ribosomal protein S7 OS	Streptococcus pneumoniae serotype 2 (strain D39 / NCTC 7466) GN	94
	RS9_STRP2	rpsI	30S ribosomal protein S9 OS	Streptococcus pneumoniae serotype 2 (strain D39 / NCTC 7466) GN	70
	RS10_STRP2	rpsJ	30S ribosomal protein S10 OS	Streptococcus pneumoniae serotype 2 (strain D39 / NCTC 7466) GN	39
	RS12_STRP2	rpsL	30S ribosomal protein S12 OS	Streptococcus pneumoniae serotype 2 (strain D39 / NCTC 7466) GN	55
	RS14_STRP2	rpsN	30S ribosomal protein S14 OS	Streptococcus pneumoniae serotype 2 (strain D39 / NCTC 7466) GN	86
	RS15_STRP2	rpsO	30S ribosomal protein S15 OS	Streptococcus pneumoniae serotype 2 (strain D39 / NCTC 7466) GN	36
	RS19_STRP2	rpsS	30S ribosomal protein S19 OS	Streptococcus pneumoniae serotype 2 (strain D39 / NCTC 7466) GN	28
	FENR_STRP2	SPD_1393	Ferredoxin--NADP reductase OS	Streptococcus pneumoniae serotype 2 (strain D39 / NCTC 7466) GN	50
	Y1662_STRP2	SPD_1662	UPF0154 protein SPD_1662 OS	Streptococcus pneumoniae serotype 2 (strain D39 / NCTC 7466) GN	50
	Y1725_STRP2	SPD_1725	Probable transcriptional regulatory protein SPD_1725 OS	Streptococcus pneumoniae serotype 2 (strain D39 / NCTC 7466) GN	268
	FENR_STRPI	SPH_1677	Ferredoxin--NADP reductase OS	Streptococcus pneumoniae (strain Hungary19A-6) GN	43
	Y125_STRZT	SPT_0125	UPF0176 protein SPT_0125 OS	Streptococcus pneumoniae (strain Taiwan19F-14) GN	32
	POXB_STRPN	spxB	Pyruvate oxidase OS	Streptococcus pneumoniae serotype 4 (strain ATCC BAA-334 / TIGR4) GN	268
	TIG_STRP7	tig	Trigger factor OS	Streptococcus pneumoniae (strain 70585) GN	151
	EFTS_STRPJ	tsf	Elongation factor Ts OS	Streptococcus pneumoniae (strain ATCC 700669 / Spain 23F-1) GN	761
	EFTU_STRPI	tuf	Elongation factor Tu OS	Streptococcus pneumoniae (strain Hungary19A-6) GN	1382
Frac 51	SYA_STRP2	alaS	Alanine--tRNA ligase OS	Streptococcus pneumoniae serotype 2 (strain D39 / NCTC 7466) GN	43
	ALIA_STRPN	aliA	Oligopeptide-binding protein AliA OS	Streptococcus pneumoniae serotype 4 (strain ATCC BAA-334 / TIGR4) GN	36
	AMIA_STRPN	amiA	Oligopeptide-binding protein AmiA OS	Streptococcus pneumoniae serotype 4 (strain ATCC BAA-334 / TIGR4) GN	71
	OTCC_STRPN	arcB	Ornithine carbamoyltransferase, catabolic OS	Streptococcus pneumoniae serotype 4 (strain ATCC BAA-334 / TIGR4) GN	125
	SYD_STRP2	aspS	Aspartate--tRNA ligase OS	Streptococcus pneumoniae serotype 2 (strain D39 / NCTC 7466) GN	39
	ATPB_STRP4	atpD	ATP synthase subunit beta OS	Streptococcus pneumoniae serotype 19F (strain G54) GN	68
	CODY_STRPN	codY	GTP-sensing transcriptional pleiotropic repressor CodY OS	Streptococcus pneumoniae serotype 4 (strain ATCC BAA-334 / TIGR4) GN	26
	DNAK_STRP4	dnaK	Chaperone protein DnaK OS	Streptococcus pneumoniae serotype 19F (strain G54) GN	526
	FTHS_STRPN	fhs	Formate--tetrahydrofolate ligase OS	Streptococcus pneumoniae serotype 4 (strain ATCC BAA-334 / TIGR4) GN	45
	EFG_STRPI	fusA	Elongation factor G OS	Streptococcus pneumoniae (strain Hungary19A-6) GN	99
	GLMM_STRPJ	glmM	Phosphoglucosamine mutase OS	Streptococcus pneumoniae (strain ATCC 700669 / Spain 23F-1) GN	89
	GLMS_STRR6	glmS	Glutamine--fructose-6-phosphate aminotransferase [isomerizing] OS	Streptococcus pneumoniae (strain ATCC BAA-255 / R6) GN	108
	GLMU_STRP4	glmU	Bifunctional protein GlmU OS	Streptococcus pneumoniae serotype 19F (strain G54) GN	44
	GLPO_STRPN	glpO	Alpha-glycerophosphate oxidase OS	Streptococcus pneumoniae serotype 4 (strain ATCC BAA-334 / TIGR4) GN	66
	GPSB_STRPN	gpsB	Cell cycle protein GpsB OS	Streptococcus pneumoniae serotype 4 (strain ATCC BAA-334 / TIGR4) GN	55
	SYH_STRP7	hisS	Histidine--tRNA ligase OS	Streptococcus pneumoniae (strain 70585) GN	327
	SYH_STRP4	hisS	Histidine--tRNA ligase OS	Streptococcus pneumoniae serotype 19F (strain G54) GN	306
	HSLO_STRPS	hslO	33 kDa chaperonin OS	Streptococcus pneumoniae (strain CGSP14) GN	107
	IF2_STRPJ	infB	Translation initiation factor IF-2 OS	Streptococcus pneumoniae (strain ATCC 700669 / Spain 23F-1) GN	38
	LDH_STRPI	ldh	L-lactate dehydrogenase OS	Streptococcus pneumoniae (strain Hungary19A-6) GN	71
	SYL_STRP7	leuS	Leucine--tRNA ligase OS	Streptococcus pneumoniae (strain 70585) GN	35
	LUXS_STRPI	luxS	S-ribosylhomocysteine lyase OS	Streptococcus pneumoniae (strain Hungary19A-6) GN	34
	PHSM_STRPN	malP	Maltodextrin phosphorylase OS	Streptococcus pneumoniae serotype 4 (strain ATCC BAA-334 / TIGR4) GN	112
	MALX_STRR6	malX	Maltose/maltodextrin-binding protein OS	Streptococcus pneumoniae (strain ATCC BAA-255 / R6) GN	101
	PDXS_STRPI	pdxS	Pyridoxal 5~-phosphate synthase subunit PdxS OS	Streptococcus pneumoniae (strain Hungary19A-6) GN	54
	PEPT_STRP2	pepT	Peptidase T OS	Streptococcus pneumoniae serotype 2 (strain D39 / NCTC 7466) GN	90
	SYFB_STRPN	pheT	Phenylalanine--tRNA ligase beta subunit OS	Streptococcus pneumoniae serotype 4 (strain ATCC BAA-334 / TIGR4) GN	118
	PPAC_STRPI	ppaC	Probable manganese-dependent inorganic pyrophosphatase OS	Streptococcus pneumoniae (strain Hungary19A-6) GN	101
	RF2_STRPN	prfB	Peptide chain release factor 2 OS	Streptococcus pneumoniae serotype 4 (strain ATCC BAA-334 / TIGR4) GN	67
	PRSA_STRPI	prsA	Foldase protein PrsA OS	Streptococcus pneumoniae (strain Hungary19A-6) GN	94
	MTSA_STRPN	psaA	Manganese ABC transporter substrate-binding lipoprotein OS	Streptococcus pneumoniae serotype 4 (strain ATCC BAA-334 / TIGR4) GN	41
	PVAA_STRPN	pvaA	Pneumococcal vaccine antigen A OS	Streptococcus pneumoniae serotype 4 (strain ATCC BAA-334 / TIGR4) GN	31
	RECA_STRPI	recA	Protein RecA OS	Streptococcus pneumoniae (strain Hungary19A-6) GN	45
	RL1_STRP2	rplA	50S ribosomal protein L1 OS	Streptococcus pneumoniae serotype 2 (strain D39 / NCTC 7466) GN	41
	RL2_STRP2	rplB	50S ribosomal protein L2 OS	Streptococcus pneumoniae serotype 2 (strain D39 / NCTC 7466) GN	299
	RL4_STRP2	rplD	50S ribosomal protein L4 OS	Streptococcus pneumoniae serotype 2 (strain D39 / NCTC 7466) GN	38
	RL5_STRP2	rplE	50S ribosomal protein L5 OS	Streptococcus pneumoniae serotype 2 (strain D39 / NCTC 7466) GN	38
	RL10_STRP2	rplJ	50S ribosomal protein L10 OS	Streptococcus pneumoniae serotype 2 (strain D39 / NCTC 7466) GN	392
	RL7_STRP2	rplL	50S ribosomal protein L7/L12 OS	Streptococcus pneumoniae serotype 2 (strain D39 / NCTC 7466) GN	1392
	RL18_STRP2	rplR	50S ribosomal protein L18 OS	Streptococcus pneumoniae serotype 2 (strain D39 / NCTC 7466) GN	42
	RL19_STRP2	rplS	50S ribosomal protein L19 OS	Streptococcus pneumoniae serotype 2 (strain D39 / NCTC 7466) GN	103
	RL20_STRP2	rplT	50S ribosomal protein L20 OS	Streptococcus pneumoniae serotype 2 (strain D39 / NCTC 7466) GN	28
	RL22_STRP2	rplV	50S ribosomal protein L22 OS	Streptococcus pneumoniae serotype 2 (strain D39 / NCTC 7466) GN	42
	RL28_STRP2	rpmB	50S ribosomal protein L28 OS	Streptococcus pneumoniae serotype 2 (strain D39 / NCTC 7466) GN	30
	RPOA_STRPN	rpoA	DNA-directed RNA polymerase subunit alpha OS	Streptococcus pneumoniae serotype 4 (strain ATCC BAA-334 / TIGR4) GN	84
	RS1_STRR6	rpsA	30S Ribosomal protein S1 OS	Streptococcus pneumoniae (strain ATCC BAA-255 / R6) GN	83
	RS2_STRP2	rpsB	30S ribosomal protein S2 OS	Streptococcus pneumoniae serotype 2 (strain D39 / NCTC 7466) GN	241
	RS3_STRP2	rpsC	30S ribosomal protein S3 OS	Streptococcus pneumoniae serotype 2 (strain D39 / NCTC 7466) GN	45
	RS4_STRP2	rpsD	30S ribosomal protein S4 OS	Streptococcus pneumoniae serotype 2 (strain D39 / NCTC 7466) GN	74
	RS5_STRP2	rpsE	30S ribosomal protein S5 OS	Streptococcus pneumoniae serotype 2 (strain D39 / NCTC 7466) GN	47
	RS6_STRP2	rpsF	30S ribosomal protein S6 OS	Streptococcus pneumoniae serotype 2 (strain D39 / NCTC 7466) GN	52
	RS7_STRP2	rpsG	30S ribosomal protein S7 OS	Streptococcus pneumoniae serotype 2 (strain D39 / NCTC 7466) GN	102
	RS9_STRP2	rpsI	30S ribosomal protein S9 OS	Streptococcus pneumoniae serotype 2 (strain D39 / NCTC 7466) GN	50
	RS11_STRP2	rpsK	30S ribosomal protein S11 OS	Streptococcus pneumoniae serotype 2 (strain D39 / NCTC 7466) GN	32
	RS12_STRP2	rpsL	30S ribosomal protein S12 OS	Streptococcus pneumoniae serotype 2 (strain D39 / NCTC 7466) GN	52
	RS14_STRP2	rpsN	30S ribosomal protein S14 OS	Streptococcus pneumoniae serotype 2 (strain D39 / NCTC 7466) GN	70
	RS15_STRP2	rpsO	30S ribosomal protein S15 OS	Streptococcus pneumoniae serotype 2 (strain D39 / NCTC 7466) GN	31
	RS19_STRP2	rpsS	30S ribosomal protein S19 OS	Streptococcus pneumoniae serotype 2 (strain D39 / NCTC 7466) GN	40
	Y483_STRPN	SP_0483	Putative ABC transporter ATP-binding protein SP_0483 OS	Streptococcus pneumoniae serotype 4 (strain ATCC BAA-334 / TIGR4) GN	33
	Y1662_STRP2	SPD_1662	UPF0154 protein SPD_1662 OS	Streptococcus pneumoniae serotype 2 (strain D39 / NCTC 7466) GN	57
	Y1725_STRP2	SPD_1725	Probable transcriptional regulatory protein SPD_1725 OS	Streptococcus pneumoniae serotype 2 (strain D39 / NCTC 7466) GN	64
	Y084_STRR6	spr0084	UPF0176 protein spr0084 OS	Streptococcus pneumoniae (strain ATCC BAA-255 / R6) GN	85
	POXB_STRPN	spxB	Pyruvate oxidase OS	Streptococcus pneumoniae serotype 4 (strain ATCC BAA-334 / TIGR4) GN	133
	SYT_STRP2	thrS	Threonine--tRNA ligase OS	Streptococcus pneumoniae serotype 2 (strain D39 / NCTC 7466) GN	218
	TIG_STRPI	tig	Trigger factor OS	Streptococcus pneumoniae (strain Hungary19A-6) GN	86
	EFTS_STRP7	tsf	Elongation factor Ts OS	Streptococcus pneumoniae (strain 70585) GN	167
	EFTU_STRPI	tuf	Elongation factor Tu OS	Streptococcus pneumoniae (strain Hungary19A-6) GN	471
	ZMPB_STRR6	zmpB	Zinc metalloprotease ZmpB OS	Streptococcus pneumoniae (strain ATCC BAA-255 / R6) GN	24
Frac 53	ACP_STRPN	acpP	Acyl carrier protein OS	Streptococcus pneumoniae serotype 4 (strain ATCC BAA-334 / TIGR4) GN	33
	SYA_STRPI	alaS	Alanine--tRNA ligase OS	Streptococcus pneumoniae (strain Hungary19A-6) GN	24
	SYR_STRPJ	argS	Arginine--tRNA ligase OS	Streptococcus pneumoniae (strain ATCC 700669 / Spain 23F-1) GN	24
	SYD_STRP2	aspS	Aspartate--tRNA ligase OS	Streptococcus pneumoniae serotype 2 (strain D39 / NCTC 7466) GN	163
	ATPB_STRP4	atpD	ATP synthase subunit beta OS	Streptococcus pneumoniae serotype 19F (strain G54) GN	67
	CODY_STRPI	codY	GTP-sensing transcriptional pleiotropic repressor CodY OS	Streptococcus pneumoniae (strain Hungary19A-6) GN	27
	DEOD_STRPJ	deoD	Purine nucleoside phosphorylase DeoD-type OS	Streptococcus pneumoniae (strain ATCC 700669 / Spain 23F-1) GN	152
	DEXB_STRPN	dexB	Glucan 1,6-alpha-glucosidase OS	Streptococcus pneumoniae serotype 4 (strain ATCC BAA-334 / TIGR4) GN	124
	DIV4A_STRR6	divIVA	Cell division protein DivIVA OS	Streptococcus pneumoniae (strain ATCC BAA-255 / R6) GN	36
	DNAK_STRP4	dnaK	Chaperone protein DnaK OS	Streptococcus pneumoniae serotype 19F (strain G54) GN	331
	EFG_STRPI	fusA	Elongation factor G OS	Streptococcus pneumoniae (strain Hungary19A-6) GN	1027
	GALT1_STRPN	galT1	Galactose-1-phosphate uridylyltransferase 1 OS	Streptococcus pneumoniae serotype 4 (strain ATCC BAA-334 / TIGR4) GN	33
	GLMM_STRPI	glmM	Phosphoglucosamine mutase OS	Streptococcus pneumoniae (strain Hungary19A-6) GN	41
	GLMS_STRR6	glmS	Glutamine--fructose-6-phosphate aminotransferase [isomerizing] OS	Streptococcus pneumoniae (strain ATCC BAA-255 / R6) GN	78
	GLMU_STRP7	glmU	Bifunctional protein GlmU OS	Streptococcus pneumoniae (strain 70585) GN	30
	CH10_STRP4	groS	10 kDa chaperonin OS	Streptococcus pneumoniae serotype 19F (strain G54) GN	26
	HSLO_STRPI	hslO	33 kDa chaperonin OS	Streptococcus pneumoniae (strain Hungary19A-6) GN	116
	ILVD_STRPS	ilvD	Dihydroxy-acid dehydratase OS	Streptococcus pneumoniae (strain CGSP14) GN	112
	LDH_STRPI	ldh	L-lactate dehydrogenase OS	Streptococcus pneumoniae (strain Hungary19A-6) GN	82
	PHSM_STRPN	malP	Maltodextrin phosphorylase OS	Streptococcus pneumoniae serotype 4 (strain ATCC BAA-334 / TIGR4) GN	249
	MALQ_STRPN	malQ	4-alpha-glucanotransferase OS	Streptococcus pneumoniae serotype 4 (strain ATCC BAA-334 / TIGR4) GN	46
	MALX_STRR6	malX	Maltose/maltodextrin-binding protein OS	Streptococcus pneumoniae (strain ATCC BAA-255 / R6) GN	57
	PDXS_STRPI	pdxS	Pyridoxal 5~-phosphate synthase subunit PdxS OS	Streptococcus pneumoniae (strain Hungary19A-6) GN	36
	PEPT_STRP2	pepT	Peptidase T OS	Streptococcus pneumoniae serotype 2 (strain D39 / NCTC 7466) GN	56
	PRSA_STRPI	prsA	Foldase protein PrsA OS	Streptococcus pneumoniae (strain Hungary19A-6) GN	60
	MTSA_STRPN	psaA	Manganese ABC transporter substrate-binding lipoprotein OS	Streptococcus pneumoniae serotype 4 (strain ATCC BAA-334 / TIGR4) GN	27
	PYRG_STRPN	pyrG	CTP synthase OS	Streptococcus pneumoniae serotype 4 (strain ATCC BAA-334 / TIGR4) GN	27
	RECA_STRPI	recA	Protein RecA OS	Streptococcus pneumoniae (strain Hungary19A-6) GN	28
	RNH2_STRP2	rnhB	Ribonuclease HII OS	Streptococcus pneumoniae serotype 2 (strain D39 / NCTC 7466) GN	28
	RL1_STRP2	rplA	50S ribosomal protein L1 OS	Streptococcus pneumoniae serotype 2 (strain D39 / NCTC 7466) GN	68
	RL2_STRP2	rplB	50S ribosomal protein L2 OS	Streptococcus pneumoniae serotype 2 (strain D39 / NCTC 7466) GN	304
	RL10_STRP2	rplJ	50S ribosomal protein L10 OS	Streptococcus pneumoniae serotype 2 (strain D39 / NCTC 7466) GN	75
	RL7_STRP2	rplL	50S ribosomal protein L7/L12 OS	Streptococcus pneumoniae serotype 2 (strain D39 / NCTC 7466) GN	131
	RL14_STRP2	rplN	50S ribosomal protein L14 OS	Streptococcus pneumoniae serotype 2 (strain D39 / NCTC 7466) GN	32
	RL19_STRP2	rplS	50S ribosomal protein L19 OS	Streptococcus pneumoniae serotype 2 (strain D39 / NCTC 7466) GN	49
	RL20_STRP2	rplT	50S ribosomal protein L20 OS	Streptococcus pneumoniae serotype 2 (strain D39 / NCTC 7466) GN	28
	RL22_STRP2	rplV	50S ribosomal protein L22 OS	Streptococcus pneumoniae serotype 2 (strain D39 / NCTC 7466) GN	32
	RL28_STRP2	rpmB	50S ribosomal protein L28 OS	Streptococcus pneumoniae serotype 2 (strain D39 / NCTC 7466) GN	31
	RS1_STRR6	rpsA	30S Ribosomal protein S1 OS	Streptococcus pneumoniae (strain ATCC BAA-255 / R6) GN	55
	RS2_STRP2	rpsB	30S ribosomal protein S2 OS	Streptococcus pneumoniae serotype 2 (strain D39 / NCTC 7466) GN	115
	RS4_STRP2	rpsD	30S ribosomal protein S4 OS	Streptococcus pneumoniae serotype 2 (strain D39 / NCTC 7466) GN	31
	RS7_STRP2	rpsG	30S ribosomal protein S7 OS	Streptococcus pneumoniae serotype 2 (strain D39 / NCTC 7466) GN	30
	RS9_STRP2	rpsI	30S ribosomal protein S9 OS	Streptococcus pneumoniae serotype 2 (strain D39 / NCTC 7466) GN	50
	RS10_STRZT	rpsJ	30S ribosomal protein S10 OS	Streptococcus pneumoniae (strain Taiwan19F-14) GN	28
	RS12_STRPI	rpsL	30S ribosomal protein S12 OS	Streptococcus pneumoniae (strain Hungary19A-6) GN	47
	RS19_STRP2	rpsS	30S ribosomal protein S19 OS	Streptococcus pneumoniae serotype 2 (strain D39 / NCTC 7466) GN	39
	Y1725_STRP2	SPD_1725	Probable transcriptional regulatory protein SPD_1725 OS	Streptococcus pneumoniae serotype 2 (strain D39 / NCTC 7466) GN	37
	POXB_STRPN	spxB	Pyruvate oxidase OS	Streptococcus pneumoniae serotype 4 (strain ATCC BAA-334 / TIGR4) GN	56
	DHPS_STRPN	sulA	Dihydropteroate synthase OS	Streptococcus pneumoniae serotype 4 (strain ATCC BAA-334 / TIGR4) GN	30
	SYT_STRPI	thrS	Threonine--tRNA ligase OS	Streptococcus pneumoniae (strain Hungary19A-6) GN	59
	TIG_STRPI	tig	Trigger factor OS	Streptococcus pneumoniae (strain Hungary19A-6) GN	104
	EFTU_STRPI	tuf	Elongation factor Tu OS	Streptococcus pneumoniae (strain Hungary19A-6) GN	352
Frac 55	ACP_STRPN	acpP	Acyl carrier protein OS	Streptococcus pneumoniae serotype 4 (strain ATCC BAA-334 / TIGR4) GN	69
	SYA_STRPS	alaS	Alanine--tRNA ligase OS	Streptococcus pneumoniae (strain CGSP14) GN	50
	AMIA_STRPN	amiA	Oligopeptide-binding protein AmiA OS	Streptococcus pneumoniae serotype 4 (strain ATCC BAA-334 / TIGR4) GN	115
	AMIF_STRPN	amiF	Oligopeptide transport ATP-binding protein AmiF OS	Streptococcus pneumoniae serotype 4 (strain ATCC BAA-334 / TIGR4) GN	30
	SYR_STRPI	argS	Arginine--tRNA ligase OS	Streptococcus pneumoniae (strain Hungary19A-6) GN	25
	ASNA_STRPI	asnA	Aspartate--ammonia ligase OS	Streptococcus pneumoniae (strain Hungary19A-6) GN	39
	SYD_STRP2	aspS	Aspartate--tRNA ligase OS	Streptococcus pneumoniae serotype 2 (strain D39 / NCTC 7466) GN	80
	ATPA_STRPI	atpA	ATP synthase subunit alpha OS	Streptococcus pneumoniae (strain Hungary19A-6) GN	98
	ATPB_STRPI	atpD	ATP synthase subunit beta OS	Streptococcus pneumoniae (strain Hungary19A-6) GN	58
	ATPG_STRPI	atpG	ATP synthase gamma chain OS	Streptococcus pneumoniae (strain Hungary19A-6) GN	32
	UDG_STREE	cap3A	UDP-glucose 6-dehydrogenase OS	Streptococcus pneumoniae GN	24
	CODY_STRPI	codY	GTP-sensing transcriptional pleiotropic repressor CodY OS	Streptococcus pneumoniae (strain Hungary19A-6) GN	24
	CPSC_STRPN	cpsC	Capsular polysaccharide biosynthesis protein CpsC OS	Streptococcus pneumoniae serotype 4 (strain ATCC BAA-334 / TIGR4) GN	28
	DEOD_STRPJ	deoD	Purine nucleoside phosphorylase DeoD-type OS	Streptococcus pneumoniae (strain ATCC 700669 / Spain 23F-1) GN	78
	DIV4A_STRR6	divIVA	Cell division protein DivIVA OS	Streptococcus pneumoniae (strain ATCC BAA-255 / R6) GN	48
	DNAK_STRP4	dnaK	Chaperone protein DnaK OS	Streptococcus pneumoniae serotype 19F (strain G54) GN	400
	ENO_STRPI	eno	Enolase OS	Streptococcus pneumoniae (strain Hungary19A-6) GN	150
	EFG_STRPN	fusA	Elongation factor G OS	Streptococcus pneumoniae serotype 4 (strain ATCC BAA-334 / TIGR4) GN	398
	GLMM_STRP2	glmM	Phosphoglucosamine mutase OS	Streptococcus pneumoniae serotype 2 (strain D39 / NCTC 7466) GN	87
	GLMS_STRR6	glmS	Glutamine--fructose-6-phosphate aminotransferase [isomerizing] OS	Streptococcus pneumoniae (strain ATCC BAA-255 / R6) GN	389
	GLMU_STRP4	glmU	Bifunctional protein GlmU OS	Streptococcus pneumoniae serotype 19F (strain G54) GN	46
	GPSB_STRPN	gpsB	Cell cycle protein GpsB OS	Streptococcus pneumoniae serotype 4 (strain ATCC BAA-334 / TIGR4) GN	65
	HSLO_STRPI	hslO	33 kDa chaperonin OS	Streptococcus pneumoniae (strain Hungary19A-6) GN	49
	SYI_STRP2	ileS	Isoleucine--tRNA ligase OS	Streptococcus pneumoniae serotype 2 (strain D39 / NCTC 7466) GN	582
	ILVD_STRPI	ilvD	Dihydroxy-acid dehydratase OS	Streptococcus pneumoniae (strain Hungary19A-6) GN	32
	IF2_STRPN	infB	Translation initiation factor IF-2 OS	Streptococcus pneumoniae serotype 4 (strain ATCC BAA-334 / TIGR4) GN	32
	IF2_STRPI	infB	Translation initiation factor IF-2 OS	Streptococcus pneumoniae (strain Hungary19A-6) GN	27
	LDH_STRPI	ldh	L-lactate dehydrogenase OS	Streptococcus pneumoniae (strain Hungary19A-6) GN	126
	PHSM_STRPN	malP	Maltodextrin phosphorylase OS	Streptococcus pneumoniae serotype 4 (strain ATCC BAA-334 / TIGR4) GN	634
	MALQ_STRPN	malQ	4-alpha-glucanotransferase OS	Streptococcus pneumoniae serotype 4 (strain ATCC BAA-334 / TIGR4) GN	54
	MALX_STRR6	malX	Maltose/maltodextrin-binding protein OS	Streptococcus pneumoniae (strain ATCC BAA-255 / R6) GN	233
	NANE1_STRR6	nanE1	Putative N-acetylmannosamine-6-phosphate 2-epimerase 1 OS	Streptococcus pneumoniae (strain ATCC BAA-255 / R6) GN	36
	NANE2_STRPN	nanE2	Putative N-acetylmannosamine-6-phosphate 2-epimerase 2 OS	Streptococcus pneumoniae serotype 4 (strain ATCC BAA-334 / TIGR4) GN	32
	PDXS_STRPI	pdxS	Pyridoxal 5~-phosphate synthase subunit PdxS OS	Streptococcus pneumoniae (strain Hungary19A-6) GN	150
	PEPT_STRP2	pepT	Peptidase T OS	Streptococcus pneumoniae serotype 2 (strain D39 / NCTC 7466) GN	45
	PFKA_STRP2	pfkA	ATP-dependent 6-phosphofructokinase OS	Streptococcus pneumoniae serotype 2 (strain D39 / NCTC 7466) GN	55
	DPO3_STRP2	polC	DNA polymerase III PolC-type OS	Streptococcus pneumoniae serotype 2 (strain D39 / NCTC 7466) GN	30
	SYP_STRPS	proS	Proline--tRNA ligase OS	Streptococcus pneumoniae (strain CGSP14) GN	32
	PRSA_STRPI	prsA	Foldase protein PrsA OS	Streptococcus pneumoniae (strain Hungary19A-6) GN	127
	MTSA_STRPN	psaA	Manganese ABC transporter substrate-binding lipoprotein OS	Streptococcus pneumoniae serotype 4 (strain ATCC BAA-334 / TIGR4) GN	36
	PVAA_STRPN	pvaA	Pneumococcal vaccine antigen A OS	Streptococcus pneumoniae serotype 4 (strain ATCC BAA-334 / TIGR4) GN	25
	PYRB_STRPJ	pyrB	Aspartate carbamoyltransferase OS	Streptococcus pneumoniae (strain ATCC 700669 / Spain 23F-1) GN	36
	PYRG_STRR6	pyrG	CTP synthase OS	Streptococcus pneumoniae (strain ATCC BAA-255 / R6) GN	159
	RECA_STRPI	recA	Protein RecA OS	Streptococcus pneumoniae (strain Hungary19A-6) GN	93
	RL1_STRPJ	rplA	50S ribosomal protein L1 OS	Streptococcus pneumoniae (strain ATCC 700669 / Spain 23F-1) GN	89
	RL2_STRP2	rplB	50S ribosomal protein L2 OS	Streptococcus pneumoniae serotype 2 (strain D39 / NCTC 7466) GN	260
	RL5_STRP2	rplE	50S ribosomal protein L5 OS	Streptococcus pneumoniae serotype 2 (strain D39 / NCTC 7466) GN	35
	RL10_STRP4	rplJ	50S ribosomal protein L10 OS	Streptococcus pneumoniae serotype 19F (strain G54) GN	40
	RL7_STRP2	rplL	50S ribosomal protein L7/L12 OS	Streptococcus pneumoniae serotype 2 (strain D39 / NCTC 7466) GN	97
	RL14_STRP2	rplN	50S ribosomal protein L14 OS	Streptococcus pneumoniae serotype 2 (strain D39 / NCTC 7466) GN	42
	RL18_STRP2	rplR	50S ribosomal protein L18 OS	Streptococcus pneumoniae serotype 2 (strain D39 / NCTC 7466) GN	34
	RL19_STRP2	rplS	50S ribosomal protein L19 OS	Streptococcus pneumoniae serotype 2 (strain D39 / NCTC 7466) GN	79
	RL20_STRP2	rplT	50S ribosomal protein L20 OS	Streptococcus pneumoniae serotype 2 (strain D39 / NCTC 7466) GN	45
	RL22_STRP2	rplV	50S ribosomal protein L22 OS	Streptococcus pneumoniae serotype 2 (strain D39 / NCTC 7466) GN	32
	RL32_STRP2	rpmF	50S ribosomal protein L32 OS	Streptococcus pneumoniae serotype 2 (strain D39 / NCTC 7466) GN	28
	RPOA_STRPN	rpoA	DNA-directed RNA polymerase subunit alpha OS	Streptococcus pneumoniae serotype 4 (strain ATCC BAA-334 / TIGR4) GN	65
	RS1_STRR6	rpsA	30S Ribosomal protein S1 OS	Streptococcus pneumoniae (strain ATCC BAA-255 / R6) GN	175
	RS2_STRP2	rpsB	30S ribosomal protein S2 OS	Streptococcus pneumoniae serotype 2 (strain D39 / NCTC 7466) GN	198
	RS3_STRP2	rpsC	30S ribosomal protein S3 OS	Streptococcus pneumoniae serotype 2 (strain D39 / NCTC 7466) GN	108
	RS5_STRP2	rpsE	30S ribosomal protein S5 OS	Streptococcus pneumoniae serotype 2 (strain D39 / NCTC 7466) GN	32
	RS7_STRP2	rpsG	30S ribosomal protein S7 OS	Streptococcus pneumoniae serotype 2 (strain D39 / NCTC 7466) GN	43
	RS9_STRP2	rpsI	30S ribosomal protein S9 OS	Streptococcus pneumoniae serotype 2 (strain D39 / NCTC 7466) GN	80
	RS10_STRP2	rpsJ	30S ribosomal protein S10 OS	Streptococcus pneumoniae serotype 2 (strain D39 / NCTC 7466) GN	56
	RS11_STRP2	rpsK	30S ribosomal protein S11 OS	Streptococcus pneumoniae serotype 2 (strain D39 / NCTC 7466) GN	27
	RS12_STRP2	rpsL	30S ribosomal protein S12 OS	Streptococcus pneumoniae serotype 2 (strain D39 / NCTC 7466) GN	56
	RS14_STRP2	rpsN	30S ribosomal protein S14 OS	Streptococcus pneumoniae serotype 2 (strain D39 / NCTC 7466) GN	81
	RS15_STRP2	rpsO	30S ribosomal protein S15 OS	Streptococcus pneumoniae serotype 2 (strain D39 / NCTC 7466) GN	35
	RS19_STRP2	rpsS	30S ribosomal protein S19 OS	Streptococcus pneumoniae serotype 2 (strain D39 / NCTC 7466) GN	34
	GH101_STRPN	SP_0368	Endo-alpha-N-acetylgalactosaminidase OS	Streptococcus pneumoniae serotype 4 (strain ATCC BAA-334 / TIGR4) GN	30
	Y1662_STRP2	SPD_1662	UPF0154 protein SPD_1662 OS	Streptococcus pneumoniae serotype 2 (strain D39 / NCTC 7466) GN	52
	YABA_STRPI	SPH_1045	Initiation-control protein YabA OS	Streptococcus pneumoniae (strain Hungary19A-6) GN	139
	Y084_STRR6	spr0084	UPF0176 protein spr0084 OS	Streptococcus pneumoniae (strain ATCC BAA-255 / R6) GN	46
	POXB_STRPN	spxB	Pyruvate oxidase OS	Streptococcus pneumoniae serotype 4 (strain ATCC BAA-334 / TIGR4) GN	270
	SYT_STRP2	thrS	Threonine--tRNA ligase OS	Streptococcus pneumoniae serotype 2 (strain D39 / NCTC 7466) GN	94
	TIG_STRPI	tig	Trigger factor OS	Streptococcus pneumoniae (strain Hungary19A-6) GN	225
	TPIS_STRPI	tpiA	Triosephosphate isomerase OS	Streptococcus pneumoniae (strain Hungary19A-6) GN	34
	EFTS_STRP7	tsf	Elongation factor Ts OS	Streptococcus pneumoniae (strain 70585) GN	38
	EFTU_STRPI	tuf	Elongation factor Tu OS	Streptococcus pneumoniae (strain Hungary19A-6) GN	483
	YIDC1_STRR6	yidC1	Membrane protein insertase YidC 1 OS	Streptococcus pneumoniae (strain ATCC BAA-255 / R6) GN	25
Frac 57	ACP_STRPN	acpP	Acyl carrier protein OS	Streptococcus pneumoniae serotype 4 (strain ATCC BAA-334 / TIGR4) GN	63
	ALIA_STRPN	aliA	Oligopeptide-binding protein AliA OS	Streptococcus pneumoniae serotype 4 (strain ATCC BAA-334 / TIGR4) GN	51
	AMIA_STRPN	amiA	Oligopeptide-binding protein AmiA OS	Streptococcus pneumoniae serotype 4 (strain ATCC BAA-334 / TIGR4) GN	101
	ATPA_STRPI	atpA	ATP synthase subunit alpha OS	Streptococcus pneumoniae (strain Hungary19A-6) GN	34
	ATPB_STRPI	atpD	ATP synthase subunit beta OS	Streptococcus pneumoniae (strain Hungary19A-6) GN	46
	CSHA_STRPN	cshA	DEAD-box ATP-dependent RNA helicase CshA OS	Streptococcus pneumoniae serotype 4 (strain ATCC BAA-334 / TIGR4) GN	29
	DNAK_STRPS	dnaK	Chaperone protein DnaK OS	Streptococcus pneumoniae (strain CGSP14) GN	271
	ECFA2_STRP2	ecfA2	Energy-coupling factor transporter ATP-binding protein EcfA2 OS	Streptococcus pneumoniae serotype 2 (strain D39 / NCTC 7466) GN	25
	ENO_STRPI	eno	Enolase OS	Streptococcus pneumoniae (strain Hungary19A-6) GN	199
	EZRA_STRPI	ezrA	Septation ring formation regulator EzrA OS	Streptococcus pneumoniae (strain Hungary19A-6) GN	30
	EFG_STRPN	fusA	Elongation factor G OS	Streptococcus pneumoniae serotype 4 (strain ATCC BAA-334 / TIGR4) GN	194
	GLMM_STRPI	glmM	Phosphoglucosamine mutase OS	Streptococcus pneumoniae (strain Hungary19A-6) GN	70
	GLMS_STRR6	glmS	Glutamine--fructose-6-phosphate aminotransferase [isomerizing] OS	Streptococcus pneumoniae (strain ATCC BAA-255 / R6) GN	106
	GPSB_STRPN	gpsB	Cell cycle protein GpsB OS	Streptococcus pneumoniae serotype 4 (strain ATCC BAA-334 / TIGR4) GN	40
	CH60_STRP2	groL	60 kDa chaperonin OS	Streptococcus pneumoniae serotype 2 (strain D39 / NCTC 7466) GN	892
	CH10_STRP4	groS	10 kDa chaperonin OS	Streptococcus pneumoniae serotype 19F (strain G54) GN	50
	GRPE_STRPN	grpE	Protein GrpE OS	Streptococcus pneumoniae serotype 4 (strain ATCC BAA-334 / TIGR4) GN	74
	HPRT_STRPN	hpt	Hypoxanthine-guanine phosphoribosyltransferase OS	Streptococcus pneumoniae serotype 4 (strain ATCC BAA-334 / TIGR4) GN	38
	IF2_STRPJ	infB	Translation initiation factor IF-2 OS	Streptococcus pneumoniae (strain ATCC 700669 / Spain 23F-1) GN	25
	LDH_STRPI	ldh	L-lactate dehydrogenase OS	Streptococcus pneumoniae (strain Hungary19A-6) GN	108
	MALQ_STRPN	malQ	4-alpha-glucanotransferase OS	Streptococcus pneumoniae serotype 4 (strain ATCC BAA-334 / TIGR4) GN	127
	MALX_STRR6	malX	Maltose/maltodextrin-binding protein OS	Streptococcus pneumoniae (strain ATCC BAA-255 / R6) GN	68
	MECA_STRPI	mecA	Adapter protein MecA OS	Streptococcus pneumoniae (strain Hungary19A-6) GN	32
	SYM_STRPN	metG	Methionine--tRNA ligase OS	Streptococcus pneumoniae serotype 4 (strain ATCC BAA-334 / TIGR4) GN	313
	PDXS_STRPI	pdxS	Pyridoxal 5~-phosphate synthase subunit PdxS OS	Streptococcus pneumoniae (strain Hungary19A-6) GN	201
	PFKA_STRPS	pfkA	ATP-dependent 6-phosphofructokinase OS	Streptococcus pneumoniae (strain CGSP14) GN	28
	PNP_STRPJ	pnp	Polyribonucleotide nucleotidyltransferase OS	Streptococcus pneumoniae (strain ATCC 700669 / Spain 23F-1) GN	307
	RF3_STRP4	prfC	Peptide chain release factor 3 OS	Streptococcus pneumoniae serotype 19F (strain G54) GN	26
	PRSA_STRPI	prsA	Foldase protein PrsA OS	Streptococcus pneumoniae (strain Hungary19A-6) GN	37
	MTSA_STRPN	psaA	Manganese ABC transporter substrate-binding lipoprotein OS	Streptococcus pneumoniae serotype 4 (strain ATCC BAA-334 / TIGR4) GN	29
	PURA_STRPJ	purA	Adenylosuccinate synthetase OS	Streptococcus pneumoniae (strain ATCC 700669 / Spain 23F-1) GN	30
	PVAA_STRR6	pvaA	Pneumococcal vaccine antigen A OS	Streptococcus pneumoniae (strain ATCC BAA-255 / R6) GN	32
	PYRB_STRPI	pyrB	Aspartate carbamoyltransferase OS	Streptococcus pneumoniae (strain Hungary19A-6) GN	102
	RECA_STRP2	recA	Protein RecA OS	Streptococcus pneumoniae serotype 2 (strain D39 / NCTC 7466) GN	55
	RL1_STRP2	rplA	50S ribosomal protein L1 OS	Streptococcus pneumoniae serotype 2 (strain D39 / NCTC 7466) GN	86
	RL2_STRP2	rplB	50S ribosomal protein L2 OS	Streptococcus pneumoniae serotype 2 (strain D39 / NCTC 7466) GN	287
	RL4_STRP2	rplD	50S ribosomal protein L4 OS	Streptococcus pneumoniae serotype 2 (strain D39 / NCTC 7466) GN	31
	RL10_STRP4	rplJ	50S ribosomal protein L10 OS	Streptococcus pneumoniae serotype 19F (strain G54) GN	26
	RL7_STRP2	rplL	50S ribosomal protein L7/L12 OS	Streptococcus pneumoniae serotype 2 (strain D39 / NCTC 7466) GN	26
	RL14_STRP2	rplN	50S ribosomal protein L14 OS	Streptococcus pneumoniae serotype 2 (strain D39 / NCTC 7466) GN	36
	RL16_STRP2	rplP	50S ribosomal protein L16 OS	Streptococcus pneumoniae serotype 2 (strain D39 / NCTC 7466) GN	25
	RL19_STRP2	rplS	50S ribosomal protein L19 OS	Streptococcus pneumoniae serotype 2 (strain D39 / NCTC 7466) GN	41
	RL20_STRP2	rplT	50S ribosomal protein L20 OS	Streptococcus pneumoniae serotype 2 (strain D39 / NCTC 7466) GN	47
	RPOA_STRPN	rpoA	DNA-directed RNA polymerase subunit alpha OS	Streptococcus pneumoniae serotype 4 (strain ATCC BAA-334 / TIGR4) GN	118
	RPOB_STRPI	rpoB	DNA-directed RNA polymerase subunit beta OS	Streptococcus pneumoniae (strain Hungary19A-6) GN	438
	RPOB_STRP7	rpoB	DNA-directed RNA polymerase subunit beta OS	Streptococcus pneumoniae (strain 70585) GN	428
	RPOC_STRR6	rpoC	DNA-directed RNA polymerase subunit beta~ OS	Streptococcus pneumoniae (strain ATCC BAA-255 / R6) GN	184
	RPOE_STRPN	rpoE	Probable DNA-directed RNA polymerase subunit delta OS	Streptococcus pneumoniae serotype 4 (strain ATCC BAA-334 / TIGR4) GN	38
	RS1_STRR6	rpsA	30S Ribosomal protein S1 OS	Streptococcus pneumoniae (strain ATCC BAA-255 / R6) GN	141
	RS2_STRP2	rpsB	30S ribosomal protein S2 OS	Streptococcus pneumoniae serotype 2 (strain D39 / NCTC 7466) GN	191
	RS3_STRP2	rpsC	30S ribosomal protein S3 OS	Streptococcus pneumoniae serotype 2 (strain D39 / NCTC 7466) GN	77
	RS4_STRP2	rpsD	30S ribosomal protein S4 OS	Streptococcus pneumoniae serotype 2 (strain D39 / NCTC 7466) GN	53
	RS5_STRP2	rpsE	30S ribosomal protein S5 OS	Streptococcus pneumoniae serotype 2 (strain D39 / NCTC 7466) GN	28
	RS7_STRPN	rpsG	30S ribosomal protein S7 OS	Streptococcus pneumoniae serotype 4 (strain ATCC BAA-334 / TIGR4) GN	27
	RS9_STRP2	rpsI	30S ribosomal protein S9 OS	Streptococcus pneumoniae serotype 2 (strain D39 / NCTC 7466) GN	46
	RS12_STRP2	rpsL	30S ribosomal protein S12 OS	Streptococcus pneumoniae serotype 2 (strain D39 / NCTC 7466) GN	69
	RS14_STRP2	rpsN	30S ribosomal protein S14 OS	Streptococcus pneumoniae serotype 2 (strain D39 / NCTC 7466) GN	65
	RS19_STRP2	rpsS	30S ribosomal protein S19 OS	Streptococcus pneumoniae serotype 2 (strain D39 / NCTC 7466) GN	45
	GCH1L_STRPN	SP_1609	GTP cyclohydrolase 1 type 2 homolog OS	Streptococcus pneumoniae serotype 4 (strain ATCC BAA-334 / TIGR4) GN	28
	Y154_STRP7	SP70585_0154	UPF0176 protein SP70585_0154 OS	Streptococcus pneumoniae (strain 70585) GN	45
	Y1662_STRP2	SPD_1662	UPF0154 protein SPD_1662 OS	Streptococcus pneumoniae serotype 2 (strain D39 / NCTC 7466) GN	46
	Y1725_STRP2	SPD_1725	Probable transcriptional regulatory protein SPD_1725 OS	Streptococcus pneumoniae serotype 2 (strain D39 / NCTC 7466) GN	33
	Y084_STRR6	spr0084	UPF0176 protein spr0084 OS	Streptococcus pneumoniae (strain ATCC BAA-255 / R6) GN	42
	POXB_STRPN	spxB	Pyruvate oxidase OS	Streptococcus pneumoniae serotype 4 (strain ATCC BAA-334 / TIGR4) GN	135
	SYT_STRP2	thrS	Threonine--tRNA ligase OS	Streptococcus pneumoniae serotype 2 (strain D39 / NCTC 7466) GN	295
	TIG_STRPI	tig	Trigger factor OS	Streptococcus pneumoniae (strain Hungary19A-6) GN	434
	TPIS_STRPI	tpiA	Triosephosphate isomerase OS	Streptococcus pneumoniae (strain Hungary19A-6) GN	38
	EFTU_STRPI	tuf	Elongation factor Tu OS	Streptococcus pneumoniae (strain Hungary19A-6) GN	333
Frac 59	ACCD_STRPN	accD	Acetyl-coenzyme A carboxylase carboxyl transferase subunit beta OS	Streptococcus pneumoniae serotype 4 (strain ATCC BAA-334 / TIGR4) GN	24
	ACP_STRPN	acpP	Acyl carrier protein OS	Streptococcus pneumoniae serotype 4 (strain ATCC BAA-334 / TIGR4) GN	87
	SYA_STRPS	alaS	Alanine--tRNA ligase OS	Streptococcus pneumoniae (strain CGSP14) GN	37
	AMIA_STRPN	amiA	Oligopeptide-binding protein AmiA OS	Streptococcus pneumoniae serotype 4 (strain ATCC BAA-334 / TIGR4) GN	72
	ASNA_STRPI	asnA	Aspartate--ammonia ligase OS	Streptococcus pneumoniae (strain Hungary19A-6) GN	31
	ATPA_STRP2	atpA	ATP synthase subunit alpha OS	Streptococcus pneumoniae serotype 2 (strain D39 / NCTC 7466) GN	119
	ATPB_STRPI	atpD	ATP synthase subunit beta OS	Streptococcus pneumoniae (strain Hungary19A-6) GN	100
	ATPG_STRPI	atpG	ATP synthase gamma chain OS	Streptococcus pneumoniae (strain Hungary19A-6) GN	26
	CSHA_STRPN	cshA	DEAD-box ATP-dependent RNA helicase CshA OS	Streptococcus pneumoniae serotype 4 (strain ATCC BAA-334 / TIGR4) GN	159
	DLTC_STRPI	dltC	D-alanine--poly(phosphoribitol) ligase subunit 2 OS	Streptococcus pneumoniae (strain Hungary19A-6) GN	30
	DNAK_STRP4	dnaK	Chaperone protein DnaK OS	Streptococcus pneumoniae serotype 19F (strain G54) GN	302
	ENO_STRPI	eno	Enolase OS	Streptococcus pneumoniae (strain Hungary19A-6) GN	450
	EFG_STRPN	fusA	Elongation factor G OS	Streptococcus pneumoniae serotype 4 (strain ATCC BAA-334 / TIGR4) GN	190
	GLMS_STRR6	glmS	Glutamine--fructose-6-phosphate aminotransferase [isomerizing] OS	Streptococcus pneumoniae (strain ATCC BAA-255 / R6) GN	99
	CH60_STRP2	groL	60 kDa chaperonin OS	Streptococcus pneumoniae serotype 2 (strain D39 / NCTC 7466) GN	384
	GRPE_STRPN	grpE	Protein GrpE OS	Streptococcus pneumoniae serotype 4 (strain ATCC BAA-334 / TIGR4) GN	99
	LDH_STRPI	ldh	L-lactate dehydrogenase OS	Streptococcus pneumoniae (strain Hungary19A-6) GN	92
	MALQ_STRPN	malQ	4-alpha-glucanotransferase OS	Streptococcus pneumoniae serotype 4 (strain ATCC BAA-334 / TIGR4) GN	55
	MALX_STRR6	malX	Maltose/maltodextrin-binding protein OS	Streptococcus pneumoniae (strain ATCC BAA-255 / R6) GN	78
	PDXS_STRPI	pdxS	Pyridoxal 5~-phosphate synthase subunit PdxS OS	Streptococcus pneumoniae (strain Hungary19A-6) GN	183
	PFKA_STRP2	pfkA	ATP-dependent 6-phosphofructokinase OS	Streptococcus pneumoniae serotype 2 (strain D39 / NCTC 7466) GN	25
	PNP_STRPS	pnp	Polyribonucleotide nucleotidyltransferase OS	Streptococcus pneumoniae (strain CGSP14) GN	28
	CAPP_STRPN	ppc	Phosphoenolpyruvate carboxylase OS	Streptococcus pneumoniae serotype 4 (strain ATCC BAA-334 / TIGR4) GN	32
	SYP_STRPJ	proS	Proline--tRNA ligase OS	Streptococcus pneumoniae (strain ATCC 700669 / Spain 23F-1) GN	41
	PRSA_STRPI	prsA	Foldase protein PrsA OS	Streptococcus pneumoniae (strain Hungary19A-6) GN	33
	PVAA_STRR6	pvaA	Pneumococcal vaccine antigen A OS	Streptococcus pneumoniae (strain ATCC BAA-255 / R6) GN	36
	RECA_STRPI	recA	Protein RecA OS	Streptococcus pneumoniae (strain Hungary19A-6) GN	71
	RL1_STRZJ	rplA	50S ribosomal protein L1 OS	Streptococcus pneumoniae (strain JJA) GN	55
	RL2_STRP2	rplB	50S ribosomal protein L2 OS	Streptococcus pneumoniae serotype 2 (strain D39 / NCTC 7466) GN	183
	RL5_STRP2	rplE	50S ribosomal protein L5 OS	Streptococcus pneumoniae serotype 2 (strain D39 / NCTC 7466) GN	34
	RL10_STRP2	rplJ	50S ribosomal protein L10 OS	Streptococcus pneumoniae serotype 2 (strain D39 / NCTC 7466) GN	69
	RL7_STRP2	rplL	50S ribosomal protein L7/L12 OS	Streptococcus pneumoniae serotype 2 (strain D39 / NCTC 7466) GN	45
	RL14_STRP2	rplN	50S ribosomal protein L14 OS	Streptococcus pneumoniae serotype 2 (strain D39 / NCTC 7466) GN	26
	RL16_STRP2	rplP	50S ribosomal protein L16 OS	Streptococcus pneumoniae serotype 2 (strain D39 / NCTC 7466) GN	28
	RL19_STRP2	rplS	50S ribosomal protein L19 OS	Streptococcus pneumoniae serotype 2 (strain D39 / NCTC 7466) GN	73
	RL20_STRP2	rplT	50S ribosomal protein L20 OS	Streptococcus pneumoniae serotype 2 (strain D39 / NCTC 7466) GN	56
	RL22_STRP2	rplV	50S ribosomal protein L22 OS	Streptococcus pneumoniae serotype 2 (strain D39 / NCTC 7466) GN	32
	RPOA_STRPN	rpoA	DNA-directed RNA polymerase subunit alpha OS	Streptococcus pneumoniae serotype 4 (strain ATCC BAA-334 / TIGR4) GN	71
	RPOB_STRPJ	rpoB	DNA-directed RNA polymerase subunit beta OS	Streptococcus pneumoniae (strain ATCC 700669 / Spain 23F-1) GN	223
	RPOC_STRPI	rpoC	DNA-directed RNA polymerase subunit beta~ OS	Streptococcus pneumoniae (strain Hungary19A-6) GN	94
	RS1_STRR6	rpsA	30S Ribosomal protein S1 OS	Streptococcus pneumoniae (strain ATCC BAA-255 / R6) GN	110
	RS2_STRP2	rpsB	30S ribosomal protein S2 OS	Streptococcus pneumoniae serotype 2 (strain D39 / NCTC 7466) GN	213
	RS3_STRP2	rpsC	30S ribosomal protein S3 OS	Streptococcus pneumoniae serotype 2 (strain D39 / NCTC 7466) GN	56
	RS4_STRP2	rpsD	30S ribosomal protein S4 OS	Streptococcus pneumoniae serotype 2 (strain D39 / NCTC 7466) GN	45
	RS5_STRP2	rpsE	30S ribosomal protein S5 OS	Streptococcus pneumoniae serotype 2 (strain D39 / NCTC 7466) GN	34
	RS6_STRP4	rpsF	30S ribosomal protein S6 OS	Streptococcus pneumoniae serotype 19F (strain G54) GN	33
	RS9_STRP2	rpsI	30S ribosomal protein S9 OS	Streptococcus pneumoniae serotype 2 (strain D39 / NCTC 7466) GN	38
	RS10_STRP2	rpsJ	30S ribosomal protein S10 OS	Streptococcus pneumoniae serotype 2 (strain D39 / NCTC 7466) GN	37
	RS12_STRP2	rpsL	30S ribosomal protein S12 OS	Streptococcus pneumoniae serotype 2 (strain D39 / NCTC 7466) GN	86
	RS14_STRP2	rpsN	30S ribosomal protein S14 OS	Streptococcus pneumoniae serotype 2 (strain D39 / NCTC 7466) GN	24
	RS19_STRP2	rpsS	30S ribosomal protein S19 OS	Streptococcus pneumoniae serotype 2 (strain D39 / NCTC 7466) GN	37
	SYS_STRP4	serS	Serine--tRNA ligase OS	Streptococcus pneumoniae serotype 19F (strain G54) GN	30
	GH101_STRPN	SP_0368	Endo-alpha-N-acetylgalactosaminidase OS	Streptococcus pneumoniae serotype 4 (strain ATCC BAA-334 / TIGR4) GN	33
	Y1662_STRP2	SPD_1662	UPF0154 protein SPD_1662 OS	Streptococcus pneumoniae serotype 2 (strain D39 / NCTC 7466) GN	52
	Y092_STRP4	SPG_0092	UPF0176 protein SPG_0092 OS	Streptococcus pneumoniae serotype 19F (strain G54) GN	71
	POXB_STRPN	spxB	Pyruvate oxidase OS	Streptococcus pneumoniae serotype 4 (strain ATCC BAA-334 / TIGR4) GN	198
	SYT_STRP4	thrS	Threonine--tRNA ligase OS	Streptococcus pneumoniae serotype 19F (strain G54) GN	26
	TIG_STRP7	tig	Trigger factor OS	Streptococcus pneumoniae (strain 70585) GN	49
	EFTU_STRPI	tuf	Elongation factor Tu OS	Streptococcus pneumoniae (strain Hungary19A-6) GN	360
	UPP_STRPN	upp	Uracil phosphoribosyltransferase OS	Streptococcus pneumoniae serotype 4 (strain ATCC BAA-334 / TIGR4) GN	38
Frac 61	ACP_STRPN	acpP	Acyl carrier protein OS	Streptococcus pneumoniae serotype 4 (strain ATCC BAA-334 / TIGR4) GN	83
	SYA_STRPS	alaS	Alanine--tRNA ligase OS	Streptococcus pneumoniae (strain CGSP14) GN	45
	AMIA_STRPN	amiA	Oligopeptide-binding protein AmiA OS	Streptococcus pneumoniae serotype 4 (strain ATCC BAA-334 / TIGR4) GN	76
	ATPA_STRPI	atpA	ATP synthase subunit alpha OS	Streptococcus pneumoniae (strain Hungary19A-6) GN	74
	ATPB_STRPI	atpD	ATP synthase subunit beta OS	Streptococcus pneumoniae (strain Hungary19A-6) GN	60
	CSHA_STRPN	cshA	DEAD-box ATP-dependent RNA helicase CshA OS	Streptococcus pneumoniae serotype 4 (strain ATCC BAA-334 / TIGR4) GN	383
	DAPA_STRPS	dapA	4-hydroxy-tetrahydrodipicolinate synthase OS	Streptococcus pneumoniae (strain CGSP14) GN	265
	DAPB_STRZP	dapB	4-hydroxy-tetrahydrodipicolinate reductase OS	Streptococcus pneumoniae (strain P1031) GN	209
	DNAK_STRP4	dnaK	Chaperone protein DnaK OS	Streptococcus pneumoniae serotype 19F (strain G54) GN	320
	ENO_STRPI	eno	Enolase OS	Streptococcus pneumoniae (strain Hungary19A-6) GN	733
	EFG_STRPI	fusA	Elongation factor G OS	Streptococcus pneumoniae (strain Hungary19A-6) GN	99
	GLMS_STRPN	glmS	Glutamine--fructose-6-phosphate aminotransferase [isomerizing] OS	Streptococcus pneumoniae serotype 4 (strain ATCC BAA-334 / TIGR4) GN	66
	CH60_STRP2	groL	60 kDa chaperonin OS	Streptococcus pneumoniae serotype 2 (strain D39 / NCTC 7466) GN	440
	GRPE_STRPI	grpE	Protein GrpE OS	Streptococcus pneumoniae (strain Hungary19A-6) GN	166
	HRCA_STRPJ	hrcA	Heat-inducible transcription repressor HrcA OS	Streptococcus pneumoniae (strain ATCC 700669 / Spain 23F-1) GN	35
	LDH_STRPI	ldh	L-lactate dehydrogenase OS	Streptococcus pneumoniae (strain Hungary19A-6) GN	127
	MALX_STRPN	malX	Maltose/maltodextrin-binding protein OS	Streptococcus pneumoniae serotype 4 (strain ATCC BAA-334 / TIGR4) GN	124
	METE_STRPN	metE	5-methyltetrahydropteroyltriglutamate--homocysteine methyltransferase OS	Streptococcus pneumoniae serotype 4 (strain ATCC BAA-334 / TIGR4) GN	27
	PNP_STRPS	pnp	Polyribonucleotide nucleotidyltransferase OS	Streptococcus pneumoniae (strain CGSP14) GN	43
	PRSA_STRPI	prsA	Foldase protein PrsA OS	Streptococcus pneumoniae (strain Hungary19A-6) GN	24
	MTSA_STRPN	psaA	Manganese ABC transporter substrate-binding lipoprotein OS	Streptococcus pneumoniae serotype 4 (strain ATCC BAA-334 / TIGR4) GN	35
	RECA_STRPI	recA	Protein RecA OS	Streptococcus pneumoniae (strain Hungary19A-6) GN	38
	RL1_STRP2	rplA	50S ribosomal protein L1 OS	Streptococcus pneumoniae serotype 2 (strain D39 / NCTC 7466) GN	47
	RL2_STRP2	rplB	50S ribosomal protein L2 OS	Streptococcus pneumoniae serotype 2 (strain D39 / NCTC 7466) GN	264
	RL4_STRP2	rplD	50S ribosomal protein L4 OS	Streptococcus pneumoniae serotype 2 (strain D39 / NCTC 7466) GN	30
	RL5_STRP2	rplE	50S ribosomal protein L5 OS	Streptococcus pneumoniae serotype 2 (strain D39 / NCTC 7466) GN	35
	RL10_STRP7	rplJ	50S ribosomal protein L10 OS	Streptococcus pneumoniae (strain 70585) GN	33
	RL7_STRP2	rplL	50S ribosomal protein L7/L12 OS	Streptococcus pneumoniae serotype 2 (strain D39 / NCTC 7466) GN	57
	RL14_STRP2	rplN	50S ribosomal protein L14 OS	Streptococcus pneumoniae serotype 2 (strain D39 / NCTC 7466) GN	28
	RL16_STRP2	rplP	50S ribosomal protein L16 OS	Streptococcus pneumoniae serotype 2 (strain D39 / NCTC 7466) GN	29
	RL18_STRP2	rplR	50S ribosomal protein L18 OS	Streptococcus pneumoniae serotype 2 (strain D39 / NCTC 7466) GN	31
	RL19_STRP2	rplS	50S ribosomal protein L19 OS	Streptococcus pneumoniae serotype 2 (strain D39 / NCTC 7466) GN	43
	RL22_STRP2	rplV	50S ribosomal protein L22 OS	Streptococcus pneumoniae serotype 2 (strain D39 / NCTC 7466) GN	24
	RL28_STRP2	rpmB	50S ribosomal protein L28 OS	Streptococcus pneumoniae serotype 2 (strain D39 / NCTC 7466) GN	32
	RL32_STRP2	rpmF	50S ribosomal protein L32 OS	Streptococcus pneumoniae serotype 2 (strain D39 / NCTC 7466) GN	51
	RL34_STRP2	rpmH	50S ribosomal protein L34 OS	Streptococcus pneumoniae serotype 2 (strain D39 / NCTC 7466) GN	26
	RL35_STRP2	rpmI	50S ribosomal protein L35 OS	Streptococcus pneumoniae serotype 2 (strain D39 / NCTC 7466) GN	30
	RPOA_STRPN	rpoA	DNA-directed RNA polymerase subunit alpha OS	Streptococcus pneumoniae serotype 4 (strain ATCC BAA-334 / TIGR4) GN	94
	RPOB_STRPN	rpoB	DNA-directed RNA polymerase subunit beta OS	Streptococcus pneumoniae serotype 4 (strain ATCC BAA-334 / TIGR4) GN	91
	RPOC_STRPI	rpoC	DNA-directed RNA polymerase subunit beta~ OS	Streptococcus pneumoniae (strain Hungary19A-6) GN	74
	RPOE_STRPI	rpoE	Probable DNA-directed RNA polymerase subunit delta OS	Streptococcus pneumoniae (strain Hungary19A-6) GN	34
	RS1_STRR6	rpsA	30S Ribosomal protein S1 OS	Streptococcus pneumoniae (strain ATCC BAA-255 / R6) GN	27
	RS2_STRP2	rpsB	30S ribosomal protein S2 OS	Streptococcus pneumoniae serotype 2 (strain D39 / NCTC 7466) GN	143
	RS3_STRP2	rpsC	30S ribosomal protein S3 OS	Streptococcus pneumoniae serotype 2 (strain D39 / NCTC 7466) GN	47
	RS4_STRP2	rpsD	30S ribosomal protein S4 OS	Streptococcus pneumoniae serotype 2 (strain D39 / NCTC 7466) GN	40
	RS5_STRP2	rpsE	30S ribosomal protein S5 OS	Streptococcus pneumoniae serotype 2 (strain D39 / NCTC 7466) GN	29
	RS7_STRP2	rpsG	30S ribosomal protein S7 OS	Streptococcus pneumoniae serotype 2 (strain D39 / NCTC 7466) GN	45
	RS9_STRP2	rpsI	30S ribosomal protein S9 OS	Streptococcus pneumoniae serotype 2 (strain D39 / NCTC 7466) GN	76
	RS10_STRP2	rpsJ	30S ribosomal protein S10 OS	Streptococcus pneumoniae serotype 2 (strain D39 / NCTC 7466) GN	24
	RS12_STRP2	rpsL	30S ribosomal protein S12 OS	Streptococcus pneumoniae serotype 2 (strain D39 / NCTC 7466) GN	59
	RS14_STRP2	rpsN	30S ribosomal protein S14 OS	Streptococcus pneumoniae serotype 2 (strain D39 / NCTC 7466) GN	61
	RS19_STRP2	rpsS	30S ribosomal protein S19 OS	Streptococcus pneumoniae serotype 2 (strain D39 / NCTC 7466) GN	29
	Y125_STRPS	SPCG_0125	UPF0356 protein SPCG_0125 OS	Streptococcus pneumoniae (strain CGSP14) GN	29
	Y1662_STRP2	SPD_1662	UPF0154 protein SPD_1662 OS	Streptococcus pneumoniae serotype 2 (strain D39 / NCTC 7466) GN	31
	Y092_STRP4	SPG_0092	UPF0176 protein SPG_0092 OS	Streptococcus pneumoniae serotype 19F (strain G54) GN	89
	POXB_STRPN	spxB	Pyruvate oxidase OS	Streptococcus pneumoniae serotype 4 (strain ATCC BAA-334 / TIGR4) GN	229
	TIG_STRPJ	tig	Trigger factor OS	Streptococcus pneumoniae (strain ATCC 700669 / Spain 23F-1) GN	72
	EFTS_STRP7	tsf	Elongation factor Ts OS	Streptococcus pneumoniae (strain 70585) GN	28
	EFTU_STRPI	tuf	Elongation factor Tu OS	Streptococcus pneumoniae (strain Hungary19A-6) GN	573
