# Supplementary material for: Cadmium stress dictates central carbon flux and alters membrane composition in Streptococcus pneumoniae
Source: Commun Biol. 2020 Nov 19;3:694. doi: 10.1038/s42003-020-01417-y (PMC7678824; doi:10.1038/s42003-020-01417-y)
Supplement: Supplementary file 4 — Supplementary Data 2 [file 42003_2020_1417_MOESM4_ESM.xlsx]

## Sheet: Fig. 2a
D39 WT zinc data (untreated)
Time (sec)	Fraction	ppb
0.927	1	0.14244
1.844	1	0.133023
2.761	1	0.136912
3.678	1	0.133111
4.596	1	0.143084
5.513	1	0.135103
6.43	1	0.137243
7.347	1	0.143514
8.264	1	0.151437
9.181	1	0.139103
10.098	1	0.139375
11.015	1	0.137143
11.932	1	0.137613
12.849	1	0.141487
13.766	1	0.141859
14.683	1	0.139454
15.6	1	0.133096
16.517	1	0.143371
17.434	1	0.139485
18.351	1	0.143201
19.268	1	0.143458
20.185	1	0.139524
21.102	1	0.139026
22.019	1	0.137154
22.936	1	0.137294
23.853	1	0.142778
24.77	1	0.139496
25.687	1	0.138827
26.604	1	0.133057
27.521	1	0.133047
28.438	1	0.141508
29.356	1	0.143677
30.273	1	0.135199
31.19	1	0.143462
32.106	1	0.141268
33.024	1	0.13886
33.941	1	0.135007
34.858	1	0.14109
35.775	1	0.132973
36.692	1	0.135129
37.609	1	0.145545
38.526	1	0.137217
39.443	1	0.151376
40.36	1	0.141705
41.277	1	0.14114
42.194	1	0.139346
43.111	1	0.134894
44.028	1	0.147564
44.945	1	0.140739
45.862	1	0.133142
46.779	1	0.139413
47.696	1	0.136836
48.613	1	0.135133
49.53	1	0.137436
50.447	1	0.130968
51.364	1	0.146014
52.281	1	0.132924
53.198	1	0.13752
54.116	1	0.144606
55.033	1	0.139745
55.95	1	0.137154
56.867	1	0.141027
57.784	1	0.137356
58.701	1	0.149976
59.618	1	0.137436
60.535	1	0.14099
61.452	1	0.141074
62.369	1	0.139287
63.286	1	0.139255
64.203	1	0.145121
65.12	1	0.142749
66.037	1	0.138817
66.954	1	0.14364
67.871	1	0.147793
68.788	1	0.132944
69.705	1	0.137431
70.622	1	0.144142
71.539	1	0.137457
72.456	1	0.149335
73.373	1	0.141984
74.29	1	0.136878
75.207	1	0.137429
76.124	1	0.13749
77.041	1	0.137066
77.958	1	0.135177
78.876	1	0.140727
79.793	1	0.137304
80.71	1	0.137209
81.627	1	0.141701
82.544	1	0.138436
83.461	1	0.135006
84.378	1	0.143538
85.295	1	0.142013
86.212	1	0.143669
87.129	1	0.144863
88.046	1	0.135304
88.963	1	0.143148
89.88	1	0.141457
90.797	1	0.141988
91.714	1	0.146209
92.631	1	0.141491
93.548	1	0.138954
94.465	1	0.137047
95.382	1	0.137387
96.298	1	0.147208
97.216	1	0.140567
98.133	1	0.138699
99.05	1	0.143474
99.967	1	0.151888
100.884	1	0.1374
101.801	1	0.148159
102.718	1	0.141298
103.635	1	0.141604
104.553	1	0.133119
105.47	1	0.143167
106.387	1	0.140797
107.304	1	0.134703
108.221	1	0.143107
109.138	1	0.138636
110.055	1	0.138731
110.972	1	0.137239
111.889	1	0.144627
112.806	1	0.151243
113.723	1	0.140792
114.64	1	0.147153
115.557	1	0.144825
116.474	1	0.14393
117.391	1	0.141859
118.308	1	0.13711
119.225	1	0.137133
120.142	1	0.154073
121.059	1	0.145082
121.976	1	0.136773
122.893	1	0.143937
123.81	1	0.150496
124.727	1	0.137657
125.644	1	0.149821
126.561	1	0.143038
127.478	1	0.150106
128.395	1	0.137
129.313	1	0.146035
130.23	1	0.140689
131.147	1	0.134024
132.064	1	0.137237
132.981	1	0.150087
133.898	1	0.136948
134.815	1	0.13724
135.732	1	0.134083
136.649	1	0.155878
137.566	1	0.136894
138.483	1	0.1635
139.4	1	0.134098
140.317	1	0.137157
141.234	1	0.140101
142.151	1	0.130968
143.068	1	0.147339
143.985	1	0.137317
144.902	1	0.149318
145.819	1	0.140269
146.736	1	0.130968
147.653	1	0.143477
148.57	1	0.137088
149.487	1	0.154321
150.404	1	0.143105
151.321	1	0.155902
152.238	1	0.136652
153.155	1	0.145454
154.073	1	0.136989
154.99	1	0.140404
155.907	1	0.143265
156.824	1	0.13394
157.741	1	0.140422
158.658	1	0.146679
159.575	1	0.137202
160.492	1	0.143265
161.409	1	0.136921
162.326	1	0.130968
163.243	1	0.157382
164.16	1	0.134021
165.077	1	0.133899
165.994	1	0.14306
166.911	1	0.145843
167.828	1	0.142933
168.745	1	0.151531
169.662	1	0.151439
170.579	1	0.140012
171.496	1	0.143282
172.413	1	0.156263
173.33	1	0.137096
174.247	1	0.146253
175.164	1	0.156057
176.081	1	0.159261
176.998	1	0.149659
177.915	1	0.145397
178.833	1	0.143083
179.75	1	0.137151
180.667	1	0.160735
181.584	1	0.156498
182.501	1	0.161943
183.418	1	0.156374
184.335	1	0.149848
185.252	1	0.157077
186.169	1	0.145918
187.086	1	0.137117
188.003	1	0.143543
188.92	1	0.140042
189.837	1	0.137187
190.754	1	0.150125
191.671	1	0.136998
192.588	1	0.152061
193.505	1	0.140131
194.422	1	0.142739
195.339	1	0.145993
196.256	1	0.143714
197.173	1	0.166681
198.09	1	0.145775
199.007	1	0.164992
199.924	1	0.142521
200.841	1	0.1405
201.758	1	0.164937
202.675	1	0.133964
203.593	1	0.143923
204.51	1	0.149912
205.427	1	0.140332
206.344	1	0.150419
207.261	1	0.167464
208.178	1	0.158125
209.095	1	0.145239
210.012	1	0.152159
210.929	1	0.144857
211.846	1	0.154887
212.763	1	0.154043
213.68	1	0.136635
214.597	1	0.151311
215.514	1	0.1545
216.431	1	0.149431
217.348	1	0.145682
218.265	1	0.140537
219.182	1	0.139921
220.099	1	0.139576
221.016	1	0.142562
221.933	1	0.161213
222.85	1	0.143128
223.767	1	0.142567
224.684	1	0.151475
225.601	1	0.130968
226.518	1	0.145577
227.435	1	0.134021
228.353	1	0.162419
229.27	1	0.150106
230.187	1	0.146282
231.104	1	0.140122
232.021	1	0.148973
232.938	1	0.146028
233.855	1	0.140472
234.772	1	0.136864
235.689	1	0.149267
236.606	1	0.152837
237.523	1	0.143677
238.44	1	0.158507
239.357	1	0.142562
240.274	1	0.157217
241.191	1	0.166823
242.108	1	0.142629
243.025	1	0.144758
243.942	1	0.152188
244.859	1	0.155041
245.776	1	0.161652
246.693	1	0.14248
247.61	1	0.148609
248.527	1	0.14458
249.444	1	0.154986
250.361	1	0.148769
251.278	1	0.149976
252.195	1	0.136942
253.113	1	0.151812
254.03	1	0.15185
254.947	1	0.146649
255.864	1	0.1476
256.781	1	0.158805
257.698	1	0.14885
258.615	1	0.14609
259.532	1	0.160785
260.449	1	0.165884
261.366	1	0.157988
262.283	1	0.14233
263.2	1	0.161581
264.117	1	0.142501
265.034	1	0.150322
265.951	1	0.142037
266.868	1	0.167566
267.785	1	0.164573
268.702	1	0.142835
269.619	1	0.150298
270.536	1	0.162092
271.453	1	0.148019
272.37	1	0.148721
273.287	1	0.150281
274.204	1	0.148236
275.121	1	0.138664
276.038	1	0.157609
276.955	1	0.153458
277.872	1	0.154593
278.79	1	0.138607
279.707	1	0.151275
280.624	1	0.157658
281.541	1	0.150974
282.458	1	0.154479
283.375	1	0.154187
284.292	1	0.152513
285.209	1	0.160199
286.126	1	0.145669
287.043	1	0.147843
287.96	1	0.147982
288.877	1	0.147322
289.794	1	0.157977
290.711	1	0.150322
291.628	1	0.165093
292.545	1	0.156108
293.462	1	0.13864
294.379	1	0.150809
295.296	1	0.147227
296.213	1	0.16932
297.13	1	0.139508
298.047	1	0.150192
298.964	1	0.146294
299.881	1	0.159435
300.798	1	0.172267
301.715	1	0.144015
302.632	1	0.160764
303.55	1	0.159263
304.467	1	0.165889
305.384	1	0.174798
306.301	1	0.15842
307.218	1	0.142194
308.135	1	0.133625
309.052	1	0.154603
309.969	1	0.155157
310.886	1	0.160339
311.803	1	0.154698
312.72	1	0.133376
313.637	1	0.15171
314.554	1	0.157723
315.471	1	0.157897
316.388	1	0.167358
317.305	1	0.141631
318.222	1	0.146782
319.139	1	0.150546
320.056	1	0.155385
320.973	1	0.164754
321.89	1	0.174853
322.807	1	0.151011
323.724	1	0.14402
324.641	1	0.157124
325.558	1	0.166686
326.475	1	0.167718
327.392	1	0.168257
328.31	1	0.156183
329.227	1	0.1527
330.144	1	0.142065
331.061	1	0.154999
331.978	1	0.156834
332.895	1	0.154156
333.812	1	0.143621
334.729	1	0.16841
335.646	1	0.154631
336.563	1	0.156844
337.48	1	0.161129
338.397	1	0.155276
339.314	1	0.170241
340.231	1	0.144857
341.148	1	0.155127
342.065	1	0.145649
342.982	1	0.155779
343.899	1	0.157888
344.816	1	0.154384
345.733	1	0.14832
346.65	1	0.153371
347.567	1	0.157495
348.484	1	0.142184
349.401	1	0.154546
350.318	1	0.150479
351.235	1	0.159682
352.152	1	0.142032
353.07	1	0.155706
353.987	1	0.155018
354.904	1	0.136372
355.821	1	0.141558
356.738	1	0.153796
357.655	1	0.149462
358.572	1	0.156215
359.489	1	0.156064
360.406	1	0.144243
361.323	1	0.143927
362.24	1	0.141286
363.157	1	0.150064
364.074	1	0.156099
364.991	1	0.15966
365.908	1	0.148359
366.825	1	0.146193
367.742	1	0.140831
368.659	1	0.146122
369.576	1	0.166798
370.493	1	0.143204
371.41	1	0.143442
372.327	1	0.154119
373.244	1	0.159855
374.161	1	0.144406
375.078	1	0.147248
375.995	1	0.152276
376.912	1	0.138487
377.83	1	0.156205
378.747	1	0.164488
379.664	1	0.153717
380.581	1	0.16384
381.498	1	0.153151
382.415	1	0.143927
383.332	1	0.149447
384.249	1	0.141414
385.166	1	0.156631
386.083	1	0.138734
387	1	0.146807
387.917	1	0.156672
388.834	1	0.159164
389.751	1	0.141785
390.668	1	0.145266
391.585	1	0.147946
392.502	1	0.148215
393.419	1	0.153594
394.336	1	0.146222
395.253	1	0.149636
396.17	1	0.151299
397.087	1	0.14141
398.004	1	0.148682
398.921	1	0.136069
399.838	1	0.16398
400.755	1	0.135894
401.672	1	0.147667
402.59	1	0.167601
403.507	1	0.138348
404.424	1	0.167616
405.341	1	0.148195
406.258	1	0.143973
407.175	1	0.143901
408.092	1	0.149477
409.009	1	0.154284
409.926	1	0.151718
410.843	1	0.158516
411.76	1	0.151809
412.677	1	0.160963
413.594	1	0.156804
414.511	1	0.140507
415.428	1	0.138183
416.345	1	0.165495
417.262	1	0.136133
418.179	1	0.138713
419.096	1	0.152993
420.013	1	0.148648
420.93	1	0.139048
421.847	1	0.15126
422.764	1	0.149067
423.681	1	0.139054
424.598	1	0.147989
425.515	1	0.141209
426.432	1	0.156382
427.349	1	0.139242
428.267	1	0.151213
429.184	1	0.151768
430.101	1	0.155285
431.018	1	0.133313
431.935	1	0.148682
432.852	1	0.153761
433.769	1	0.14301
434.686	1	0.151579
435.603	1	0.146852
436.52	1	0.145751
437.437	1	0.147298
438.354	1	0.133405
439.271	1	0.151636
440.188	1	0.151096
441.105	1	0.160826
442.022	1	0.169448
442.939	1	0.13812
443.856	1	0.163413
444.773	1	0.148041
445.69	1	0.151402
446.607	1	0.141592
447.524	1	0.151563
448.441	1	0.145597
449.358	1	0.14094
450.275	1	0.152181
451.192	1	0.146562
452.109	1	0.147061
453.027	1	0.160095
453.944	1	0.155285
454.861	1	0.1618
455.778	1	0.154248
456.695	1	0.14079
457.612	1	0.138002
458.529	1	0.147846
459.446	1	0.149744
460.363	1	0.145994
461.28	1	0.154002
462.197	1	0.158708
463.114	1	0.150731
464.031	1	0.138502
464.948	1	0.150407
465.865	1	0.147154
466.782	1	0.15773
467.699	1	0.138191
468.616	1	0.145943
469.533	1	0.15642
470.45	1	0.149839
471.367	1	0.156925
472.284	1	0.153243
473.201	1	0.149188
474.118	1	0.138424
475.035	1	0.159998
475.952	1	0.178717
476.869	1	0.144423
477.787	1	0.153167
478.704	1	0.152968
479.621	1	0.157897
480.538	1	0.140812
481.455	1	0.147667
482.372	1	0.150074
483.289	1	0.164811
484.206	1	0.149937
485.123	1	0.144051
486.04	1	0.158049
486.957	1	0.149241
487.874	1	0.148737
488.791	1	0.14544
489.708	1	0.145101
490.625	1	0.144574
491.542	1	0.14154
492.459	1	0.1438
493.376	1	0.141907
494.293	1	0.165259
495.21	1	0.136115
496.127	1	0.141981
497.044	1	0.153921
497.961	1	0.157345
498.878	1	0.157811
499.795	1	0.154156
500.712	1	0.156865
501.629	1	0.150878
502.547	1	0.150487
503.464	1	0.156501
504.381	1	0.153209
505.298	1	0.159837
506.215	1	0.147704
507.132	1	0.146618
508.049	1	0.154574
508.966	1	0.145931
509.883	1	0.150783
510.8	1	0.146246
511.717	1	0.147333
512.634	1	0.1581
513.551	1	0.145515
514.468	1	0.139216
515.385	1	0.144004
516.302	1	0.159065
517.219	1	0.153664
518.136	1	0.151829
519.053	1	0.156079
519.97	1	0.143922
520.887	1	0.151088
521.804	1	0.143385
522.721	1	0.153966
523.638	1	0.149154
524.555	1	0.171684
525.472	1	0.143213
526.389	1	0.141439
527.307	1	0.151268
528.224	1	0.147201
529.141	1	0.158089
530.058	1	0.152674
530.975	1	0.152496
531.892	1	0.138862
532.809	1	0.155117
533.726	1	0.154452
534.643	1	0.136129
535.56	1	0.144439
536.477	1	0.133731
537.394	1	0.139118
538.311	1	0.148696
539.228	1	0.147846
540.145	1	0.150942
541.062	1	0.151943
541.979	1	0.141237
542.896	1	0.140925
543.813	1	0.147474
544.73	1	0.146894
545.647	1	0.151134
546.564	1	0.153928
547.481	1	0.148419
548.398	1	0.148202
549.315	1	0.146396
550.232	1	0.166273
551.149	1	0.150605
552.067	1	0.154612
552.984	1	0.152541
553.901	1	0.143352
554.818	1	0.163537
555.734	1	0.143019
556.652	1	0.162633
557.569	1	0.149336
558.486	1	0.139987
559.403	1	0.169498
560.32	1	0.150137
561.237	1	0.148846
562.154	1	0.165657
563.071	1	0.150011
563.988	1	0.150624
564.905	1	0.170839
565.822	1	0.136784
566.739	1	0.14826
567.656	1	0.144895
568.573	1	0.140563
569.49	1	0.150809
570.407	1	0.155026
571.324	1	0.149138
572.241	1	0.139932
573.158	1	0.150458
574.075	1	0.141826
574.992	1	0.145132
575.909	1	0.14223
576.827	1	0.137768
577.744	1	0.161936
578.661	1	0.146814
579.578	1	0.142364
580.495	1	0.135649
581.412	1	0.135734
582.329	1	0.138399
583.246	1	0.147211
584.163	1	0.130968
585.08	1	0.138193
585.997	1	0.130968
586.914	1	0.14607
587.831	1	0.150731
588.748	1	0.138493
589.665	1	0.138204
590.582	1	0.146
591.499	1	0.143362
592.416	1	0.13349
593.333	1	0.138324
594.25	1	0.133288
595.167	1	0.139892
596.084	1	0.149853
597.001	1	0.147722
597.918	1	0.1446
598.835	1	0.135872
599.752	1	0.146872
600.669	1	0.133271
601.586	1	0.142682
602.504	1	0.135677
603.421	1	0.140117
604.338	1	0.137839
605.255	1	0.14038
606.172	1	0.144558
607.089	1	0.142733
608.006	1	0.133249
608.923	1	0.141013
609.84	1	0.140517
610.757	1	0.140273
611.674	1	0.144831
612.591	1	0.154781
613.508	1	0.135661
614.425	1	0.140191
615.342	1	0.144629
616.259	1	0.130968
617.176	1	0.133285
618.093	1	0.151466
619.01	1	0.137684
619.927	1	0.147765
620.844	1	0.142537
621.761	1	0.135534
622.678	1	0.152442
623.595	1	0.133176
624.512	1	0.144686
625.429	1	0.148029
626.346	1	0.14817
627.264	1	0.144876
628.181	1	0.14351
629.098	1	0.13806
630.015	1	0.151233
630.932	1	0.137854
631.849	1	0.133182
632.766	1	0.149407
633.683	1	0.142199
634.6	1	0.142616
635.517	1	0.152837
636.434	1	0.140107
637.351	1	0.145648
638.268	1	0.156897
639.185	1	0.15492
640.102	1	0.156776
641.019	1	0.156091
641.936	1	0.144562
642.853	1	0.140207
643.77	1	0.137897
644.687	1	0.152322
645.604	1	0.135715
646.521	1	0.143324
647.438	1	0.137974
648.355	1	0.137984
649.272	1	0.137798
650.189	1	0.140538
651.106	1	0.135565
652.024	1	0.142265
652.941	1	0.155597
653.858	1	0.150798
654.775	1	0.142392
655.692	1	0.138042
656.609	1	0.144478
657.526	1	0.14062
658.443	1	0.140363
659.36	1	0.149176
660.277	1	0.15287
661.194	1	0.140162
662.111	1	0.139849
663.028	1	0.159574
663.945	1	0.138178
664.862	1	0.15067
665.779	1	0.158558
666.696	1	0.142055
667.613	1	0.147896
668.53	1	0.146302
669.447	1	0.154566
670.364	1	0.148926
671.281	1	0.152955
672.198	1	0.159533
673.115	1	0.137735
674.032	1	0.149644
674.949	1	0.140521
675.866	1	0.154263
676.784	1	0.151367
677.701	1	0.151763
678.618	1	0.142258
679.535	1	0.144432
680.452	1	0.135606
681.369	1	0.137794
682.286	1	0.145634
683.203	1	0.144107
684.12	1	0.152999
685.037	1	0.150087
685.954	1	0.158459
686.871	1	0.139457
687.788	1	0.135383
688.705	1	0.14853
689.622	1	0.145474
690.539	1	0.149283
691.456	1	0.157546
692.373	1	0.142574
693.29	1	0.145678
694.207	1	0.145237
695.124	1	0.158747
696.041	1	0.147266
696.958	1	0.15177
697.875	1	0.153005
698.792	1	0.141341
699.709	1	0.156699
700.626	1	0.154285
701.544	1	0.144272
702.461	1	0.162915
703.378	1	0.137801
704.295	1	0.158777
705.212	1	0.151149
706.129	1	0.14725
707.046	1	0.137468
707.963	1	0.15847
708.88	1	0.137999
709.797	1	0.15534
710.714	1	0.144131
711.631	1	0.145213
712.548	1	0.152984
713.465	1	0.137719
714.382	1	0.151947
715.299	1	0.149686
716.216	1	0.144346
717.133	1	0.163942
718.05	1	0.141127
718.967	1	0.140505
719.884	1	0.137487
720.801	1	0.140845
721.718	1	0.157202
722.635	1	0.14908
723.552	1	0.138253
724.469	1	0.159015
725.386	1	0.150256
726.304	1	0.151423
727.221	1	0.130968
728.138	1	0.140161
729.055	1	0.151444
729.972	1	0.150574
730.889	1	0.143961
731.806	1	0.157918
732.723	1	0.13788
733.64	1	0.144939
734.557	1	0.145022
735.474	1	0.134402
736.391	1	0.146955
737.308	1	0.134142
738.225	1	0.134304
739.142	1	0.147455
740.059	1	0.140537
740.976	1	0.167702
741.893	1	0.134181
742.81	1	0.143745
743.727	1	0.149749
744.644	1	0.143884
745.561	1	0.151128
746.478	1	0.142895
747.395	1	0.155725
748.312	1	0.143282
749.229	1	0.147623
750.146	1	0.133855
751.064	1	0.147943
751.981	1	0.144306
752.898	1	0.14067
753.815	1	0.134191
754.732	1	0.14301
755.649	1	0.140737
756.566	1	0.153025
757.483	1	0.138775
758.4	1	0.153387
759.317	1	0.148673
760.234	1	0.159697
761.151	1	0.135281
762.068	1	0.164914
762.985	1	0.140638
763.902	1	0.130968
764.819	1	0.147468
765.736	1	0.154199
766.653	1	0.135072
767.57	1	0.130968
768.487	1	0.135537
769.404	1	0.150697
770.321	1	0.151684
771.238	1	0.139604
772.155	1	0.130968
773.072	1	0.130968
773.989	1	0.164777
774.906	1	0.16549
775.823	1	0.14914
776.741	1	0.154112
777.658	1	0.158672
778.575	1	0.147994
779.492	1	0.154786
780.409	1	0.144149
781.326	1	0.143024
782.243	1	0.154543
783.16	1	0.143106
784.077	1	0.147385
784.994	1	0.149865
785.911	1	0.138656
786.828	1	0.158194
787.745	1	0.138729
788.662	1	0.151632
789.579	1	0.165041
790.496	1	0.143453
791.413	1	0.142379
792.33	1	0.143173
793.247	1	0.14628
794.164	1	0.147062
795.081	1	0.143113
795.998	1	0.15171
796.915	1	0.134862
797.832	1	0.143382
798.749	1	0.146425
799.666	1	0.154976
800.583	1	0.143068
801.501	1	0.142313
802.418	1	0.135075
803.335	1	0.146086
804.252	1	0.142094
805.169	1	0.130968
806.086	1	0.153644
807.003	1	0.149438
807.92	1	0.138629
808.837	1	0.139355
809.754	1	0.162121
810.671	1	0.151553
811.588	1	0.147583
812.505	1	0.130968
813.422	1	0.139576
814.339	1	0.158357
815.256	1	0.13508
816.173	1	0.152892
817.09	1	0.14394
818.007	1	0.148195
818.924	1	0.139797
819.841	1	0.130968
820.758	1	0.148367
821.675	1	0.148264
822.592	1	0.144401
823.509	1	0.144166
824.426	1	0.130968
825.343	1	0.167136
826.261	1	0.153159
827.178	1	0.144265
828.095	1	0.134984
829.012	1	0.153174
829.929	1	0.149077
830.846	1	0.139265
831.763	1	0.143855
832.68	1	0.144211
833.597	1	0.165152
834.514	1	0.130968
835.431	1	0.147764
836.348	1	0.152236
837.265	1	0.143358
838.182	1	0.142813
839.099	1	0.135006
840.016	1	0.147042
840.933	1	0.148218
841.85	1	0.13523
842.767	1	0.144158
843.684	1	0.159879
844.601	1	0.152278
845.518	1	0.143151
846.435	1	0.155303
847.352	1	0.134999
848.269	1	0.134726
849.186	1	0.142664
850.103	1	0.143655
851.021	1	0.139045
851.938	1	0.152502
852.855	1	0.142685
853.772	1	0.144105
854.689	1	0.155183
855.606	1	0.146507
856.523	1	0.138917
857.44	1	0.154729
858.357	1	0.155609
859.274	1	0.134979
860.191	1	0.143493
861.108	1	0.146761
862.025	1	0.146461
862.942	1	0.130968
863.859	1	0.146915
864.776	1	0.142365
865.693	1	0.138756
866.61	1	0.134662
867.527	1	0.134923
868.444	1	0.138827
869.361	1	0.13899
870.278	1	0.150119
871.195	1	0.130968
872.112	1	0.134805
873.029	1	0.146461
873.946	1	0.153605
874.863	1	0.146289
875.781	1	0.178575
876.698	1	0.140766
877.615	1	0.149376
878.532	1	0.146818
879.449	1	0.134774
880.366	1	0.138724
881.283	1	0.141994
882.2	1	0.154657
883.117	1	0.134654
884.034	1	0.162326
884.951	1	0.13829
885.868	1	0.156353
886.785	1	0.138315
887.702	1	0.153816
888.619	1	0.138917
889.536	1	0.138436
890.453	1	0.130968
891.37	1	0.141424
892.287	1	0.141606
893.204	1	0.145661
894.121	1	0.14526
895.038	1	0.140584
895.955	1	0.134522
896.872	1	0.144748
897.789	1	0.145037
898.706	1	0.141823
899.621	1	0.149511
0.927	2	0.134299
1.844	2	0.137536
2.761	2	0.134088
3.678	2	0.134109
4.595	2	0.13754
5.512	2	0.137379
6.429	2	0.140865
7.346	2	0.137009
8.263	2	0.143891
9.18	2	0.140575
10.097	2	0.137184
11.014	2	0.143543
11.931	2	0.134161
12.848	2	0.143733
13.765	2	0.149597
14.682	2	0.146049
15.599	2	0.147685
16.516	2	0.130968
17.433	2	0.146049
18.35	2	0.143519
19.268	2	0.133991
20.185	2	0.145676
21.102	2	0.140135
22.019	2	0.140182
22.936	2	0.139464
23.853	2	0.146104
24.77	2	0.161343
25.687	2	0.150913
26.604	2	0.145302
27.521	2	0.133943
28.438	2	0.136984
29.354	2	0.139885
30.272	2	0.13655
31.189	2	0.155378
32.106	2	0.152287
33.023	2	0.139309
33.94	2	0.150861
34.857	2	0.147331
35.774	2	0.137366
36.691	2	0.146589
37.608	2	0.13732
38.525	2	0.130968
39.442	2	0.152042
40.359	2	0.133799
41.276	2	0.155997
42.193	2	0.139934
43.11	2	0.136496
44.028	2	0.145603
44.945	2	0.150974
45.862	2	0.142645
46.779	2	0.150647
47.696	2	0.136348
48.613	2	0.143044
49.53	2	0.130968
50.447	2	0.136894
51.364	2	0.144467
52.281	2	0.147872
53.198	2	0.139523
54.115	2	0.151596
55.032	2	0.139687
55.949	2	0.145371
56.866	2	0.156996
57.783	2	0.133716
58.7	2	0.133715
59.617	2	0.143388
60.534	2	0.136458
61.451	2	0.145042
62.368	2	0.139252
63.285	2	0.142676
64.202	2	0.130968
65.119	2	0.14614
66.036	2	0.141688
66.953	2	0.147699
67.87	2	0.144495
68.787	2	0.147134
69.705	2	0.139326
70.622	2	0.141972
71.539	2	0.149613
72.456	2	0.134734
73.373	2	0.130968
74.29	2	0.146352
75.207	2	0.155827
76.124	2	0.135009
77.041	2	0.148355
77.958	2	0.134778
78.875	2	0.154058
79.792	2	0.138951
80.709	2	0.138153
81.626	2	0.152403
82.543	2	0.148127
83.46	2	0.142637
84.377	2	0.134812
85.294	2	0.134767
86.211	2	0.142734
87.128	2	0.160456
88.045	2	0.142777
88.962	2	0.147032
89.879	2	0.143549
90.796	2	0.147678
91.713	2	0.130968
92.63	2	0.130968
93.546	2	0.146507
94.465	2	0.138888
95.382	2	0.146837
96.298	2	0.135004
97.216	2	0.145896
98.133	2	0.134914
99.05	2	0.145845
99.967	2	0.130968
100.884	2	0.130968
101.801	2	0.142313
102.718	2	0.146361
103.635	2	0.147374
104.552	2	0.144939
105.469	2	0.130968
106.386	2	0.134776
107.303	2	0.141847
108.22	2	0.138518
109.137	2	0.134754
110.054	2	0.138483
110.971	2	0.130968
111.888	2	0.134826
112.805	2	0.130968
113.722	2	0.138593
114.639	2	0.135072
115.556	2	0.135138
116.473	2	0.154772
117.39	2	0.142713
118.307	2	0.130968
119.225	2	0.1423
120.142	2	0.153283
121.059	2	0.142082
121.976	2	0.130968
122.893	2	0.138976
123.81	2	0.130968
124.727	2	0.141408
125.644	2	0.130968
126.561	2	0.138775
127.478	2	0.146443
128.395	2	0.134739
129.312	2	0.134776
130.229	2	0.141074
131.146	2	0.134823
132.063	2	0.138229
132.98	2	0.130968
133.897	2	0.134728
134.814	2	0.134812
135.731	2	0.130968
136.648	2	0.1466
137.565	2	0.142581
138.482	2	0.134605
139.399	2	0.14192
140.316	2	0.158398
141.233	2	0.138365
142.15	2	0.14436
143.067	2	0.138165
143.985	2	0.148564
144.902	2	0.155924
145.819	2	0.130968
146.736	2	0.134457
147.653	2	0.158243
148.57	2	0.157077
149.487	2	0.138373
150.404	2	0.148367
151.321	2	0.14902
152.238	2	0.137928
153.155	2	0.141537
154.072	2	0.137902
154.989	2	0.141758
155.906	2	0.134579
156.823	2	0.146325
157.74	2	0.142215
158.657	2	0.134537
159.574	2	0.141385
160.491	2	0.146379
161.408	2	0.145828
162.325	2	0.163076
163.242	2	0.138874
164.159	2	0.13473
165.076	2	0.13445
165.993	2	0.141758
166.91	2	0.144828
167.827	2	0.130968
168.745	2	0.140855
169.662	2	0.149232
170.579	2	0.134559
171.496	2	0.149703
172.413	2	0.138715
173.33	2	0.151781
174.247	2	0.137961
175.164	2	0.141531
176.081	2	0.138642
176.998	2	0.141571
177.915	2	0.138278
178.832	2	0.145418
179.749	2	0.148774
180.666	2	0.134623
181.583	2	0.141391
182.5	2	0.130968
183.417	2	0.157918
184.334	2	0.142019
185.251	2	0.138233
186.168	2	0.14519
187.085	2	0.182582
188.002	2	0.14616
188.919	2	0.14451
189.836	2	0.1386
190.753	2	0.145832
191.67	2	0.130968
192.587	2	0.138116
193.505	2	0.130968
194.422	2	0.138983
195.339	2	0.138838
196.256	2	0.139163
197.173	2	0.138934
198.09	2	0.130968
199.007	2	0.130968
199.924	2	0.138187
200.841	2	0.139112
201.758	2	0.159498
202.675	2	0.138735
203.592	2	0.152769
204.509	2	0.130968
205.426	2	0.153341
206.343	2	0.130968
207.26	2	0.138211
208.177	2	0.153598
209.094	2	0.139184
210.011	2	0.158683
210.928	2	0.130968
211.845	2	0.145296
212.762	2	0.152067
213.679	2	0.14514
214.596	2	0.146558
215.513	2	0.158024
216.43	2	0.138819
217.347	2	0.138477
218.265	2	0.147036
219.182	2	0.153651
220.099	2	0.169259
221.016	2	0.130968
221.933	2	0.138573
222.85	2	0.145049
223.767	2	0.145079
224.684	2	0.15994
225.601	2	0.162
226.518	2	0.138284
227.435	2	0.159282
228.352	2	0.155011
229.269	2	0.145406
230.186	2	0.138001
231.103	2	0.137868
232.02	2	0.186592
232.937	2	0.138163
233.854	2	0.152577
234.771	2	0.145486
235.688	2	0.130968
236.605	2	0.130968
237.522	2	0.138101
238.439	2	0.130968
239.356	2	0.165944
240.273	2	0.138024
241.19	2	0.151429
242.107	2	0.164408
243.024	2	0.138591
243.942	2	0.162598
244.859	2	0.130968
245.776	2	0.150339
246.693	2	0.130968
247.61	2	0.15886
248.527	2	0.144249
249.444	2	0.130968
250.361	2	0.150206
251.278	2	0.137432
252.195	2	0.159069
253.112	2	0.137368
254.029	2	0.165177
254.946	2	0.130968
255.863	2	0.138325
256.78	2	0.130968
257.697	2	0.173075
258.614	2	0.13767
259.531	2	0.182934
260.448	2	0.15182
261.365	2	0.152342
262.282	2	0.130968
263.199	2	0.143608
264.116	2	0.130968
265.033	2	0.145682
265.95	2	0.137986
266.867	2	0.130968
267.784	2	0.164069
268.702	2	0.137582
269.619	2	0.15919
270.536	2	0.160935
271.453	2	0.138426
272.37	2	0.130968
273.287	2	0.145233
274.204	2	0.144695
275.121	2	0.144076
276.038	2	0.130968
276.955	2	0.130968
277.872	2	0.144063
278.789	2	0.143857
279.706	2	0.138039
280.623	2	0.130968
281.54	2	0.137588
282.457	2	0.144825
283.374	2	0.130968
284.291	2	0.130968
285.208	2	0.156544
286.125	2	0.130968
287.042	2	0.137151
287.959	2	0.146142
288.876	2	0.13814
289.793	2	0.130968
290.71	2	0.144129
291.627	2	0.137509
292.544	2	0.143463
293.462	2	0.130968
294.379	2	0.13835
295.296	2	0.15352
296.213	2	0.130968
297.13	2	0.137956
298.047	2	0.145218
298.964	2	0.130968
299.881	2	0.130968
300.798	2	0.137325
301.715	2	0.137684
302.632	2	0.137875
303.549	2	0.137595
304.466	2	0.15091
305.383	2	0.137711
306.3	2	0.13718
307.217	2	0.15061
308.134	2	0.144899
309.051	2	0.156519
309.968	2	0.14547
310.885	2	0.143857
311.802	2	0.143368
312.719	2	0.143895
313.636	2	0.130968
314.553	2	0.130968
315.47	2	0.138219
316.387	2	0.130968
317.304	2	0.130968
318.222	2	0.14539
319.139	2	0.137949
320.056	2	0.130968
320.973	2	0.144303
321.89	2	0.144884
322.807	2	0.130968
323.724	2	0.149837
324.641	2	0.137868
325.558	2	0.160529
326.475	2	0.138251
327.392	2	0.151536
328.309	2	0.158108
329.226	2	0.144782
330.143	2	0.159069
331.06	2	0.144142
331.977	2	0.151688
332.894	2	0.138016
333.811	2	0.159405
334.728	2	0.144709
335.645	2	0.137919
336.562	2	0.130968
337.479	2	0.143596
338.396	2	0.130968
339.313	2	0.15225
340.23	2	0.13852
341.147	2	0.166944
342.064	2	0.137839
342.982	2	0.14451
343.899	2	0.159009
344.816	2	0.138187
345.733	2	0.145218
346.65	2	0.130968
347.567	2	0.130968
348.484	2	0.138132
349.401	2	0.144116
350.318	2	0.144929
351.235	2	0.138276
352.152	2	0.144303
353.069	2	0.162476
353.986	2	0.151135
354.903	2	0.152044
355.82	2	0.15067
356.737	2	0.144566
357.654	2	0.144413
358.571	2	0.137562
359.488	2	0.144855
360.405	2	0.144552
361.322	2	0.145358
362.239	2	0.130968
363.156	2	0.137753
364.073	2	0.130968
364.99	2	0.130968
365.907	2	0.137562
366.824	2	0.152745
367.742	2	0.130968
368.659	2	0.15253
369.576	2	0.145079
370.493	2	0.144811
371.41	2	0.130968
372.327	2	0.144468
373.244	2	0.164339
374.161	2	0.137438
375.078	2	0.130968
375.995	2	0.143831
376.912	2	0.130968
377.829	2	0.144782
378.746	2	0.144884
379.663	2	0.150849
380.58	2	0.130968
381.497	2	0.130968
382.414	2	0.137732
383.331	2	0.144102
384.248	2	0.130968
385.165	2	0.137595
386.082	2	0.158249
386.999	2	0.144782
387.916	2	0.151754
388.833	2	0.159343
389.75	2	0.143806
390.667	2	0.137222
391.584	2	0.130968
392.502	2	0.144811
393.419	2	0.180895
394.336	2	0.144344
395.253	2	0.17321
396.17	2	0.130968
397.087	2	0.157775
398.004	2	0.144899
398.921	2	0.130968
399.838	2	0.137319
400.755	2	0.130968
401.672	2	0.144652
402.589	2	0.143298
403.506	2	0.137264
404.423	2	0.130968
405.34	2	0.130968
406.257	2	0.13749
407.174	2	0.145249
408.091	2	0.130968
409.008	2	0.15126
409.925	2	0.144855
410.842	2	0.137926
411.759	2	0.130968
412.676	2	0.137642
413.593	2	0.144524
414.51	2	0.145732
415.427	2	0.15093
416.344	2	0.157105
417.261	2	0.145486
418.179	2	0.144738
419.096	2	0.13767
420.013	2	0.13749
420.93	2	0.130968
421.847	2	0.193791
422.764	2	0.145883
423.681	2	0.130968
424.598	2	0.138077
425.515	2	0.144825
426.432	2	0.138085
427.349	2	0.15063
428.266	2	0.146195
429.183	2	0.159405
430.1	2	0.160363
431.017	2	0.160495
431.934	2	0.144738
432.851	2	0.15145
433.768	2	0.130968
434.685	2	0.15329
435.602	2	0.14458
436.519	2	0.153443
437.436	2	0.144609
438.353	2	0.130968
439.27	2	0.152112
440.187	2	0.166865
441.104	2	0.137602
442.021	2	0.144317
442.939	2	0.14468
443.856	2	0.144796
444.773	2	0.130968
445.69	2	0.144884
446.607	2	0.137582
447.524	2	0.159405
448.441	2	0.145551
449.358	2	0.157968
450.275	2	0.130968
451.192	2	0.161212
452.109	2	0.137516
453.026	2	0.13776
453.943	2	0.14528
454.86	2	0.16351
455.777	2	0.159099
456.694	2	0.146356
457.611	2	0.172061
458.528	2	0.151954
459.445	2	0.154493
460.362	2	0.152721
461.279	2	0.145358
462.196	2	0.173165
463.113	2	0.152044
464.03	2	0.137971
464.947	2	0.153341
465.864	2	0.15126
466.781	2	0.130968
467.699	2	0.168685
468.616	2	0.137767
469.533	2	0.130968
470.45	2	0.149873
471.367	2	0.137568
472.284	2	0.144276
473.201	2	0.144089
474.118	2	0.130968
475.035	2	0.137904
475.952	2	0.130968
476.869	2	0.144524
477.786	2	0.150282
478.703	2	0.130968
479.62	2	0.137288
480.537	2	0.143869
481.454	2	0.13776
482.371	2	0.142754
483.288	2	0.151156
484.205	2	0.156395
485.122	2	0.149291
486.039	2	0.155559
486.956	2	0.169558
487.872	2	0.137963
488.79	2	0.137875
489.707	2	0.13786
490.624	2	0.14468
491.541	2	0.153782
492.459	2	0.150571
493.376	2	0.17189
494.293	2	0.130968
495.21	2	0.145502
496.127	2	0.164204
497.044	2	0.137684
497.961	2	0.138155
498.878	2	0.158889
499.795	2	0.130968
500.712	2	0.150971
501.629	2	0.144468
502.546	2	0.14511
503.463	2	0.152769
504.38	2	0.137774
505.297	2	0.151135
506.214	2	0.137767
507.131	2	0.15978
508.048	2	0.153625
508.965	2	0.144317
509.882	2	0.144825
510.799	2	0.138417
511.716	2	0.145665
512.633	2	0.159844
513.55	2	0.159908
514.467	2	0.143908
515.384	2	0.146614
516.301	2	0.138031
517.219	2	0.151645
518.136	2	0.154465
519.053	2	0.175209
519.97	2	0.143819
520.887	2	0.14514
521.804	2	0.151887
522.721	2	0.130968
523.638	2	0.144358
524.555	2	0.153495
525.472	2	0.144899
526.389	2	0.145311
527.306	2	0.152769
528.223	2	0.144884
529.14	2	0.162185
530.057	2	0.144454
530.974	2	0.14429
531.891	2	0.153039
532.808	2	0.145732
533.725	2	0.130968
534.642	2	0.138148
535.559	2	0.145125
536.476	2	0.150571
537.393	2	0.13786
538.31	2	0.130968
539.227	2	0.167629
540.144	2	0.156619
541.061	2	0.130968
541.979	2	0.151645
542.896	2	0.143511
543.813	2	0.151688
544.73	2	0.130968
545.647	2	0.130968
546.564	2	0.152965
547.481	2	0.156519
548.398	2	0.144076
549.315	2	0.143756
550.232	2	0.156223
551.149	2	0.144169
552.066	2	0.151281
552.983	2	0.130968
553.9	2	0.130968
554.817	2	0.143794
555.734	2	0.149206
556.651	2	0.143287
557.568	2	0.149928
558.485	2	0.13727
559.402	2	0.143882
560.319	2	0.154103
561.236	2	0.143427
562.153	2	0.130968
563.07	2	0.136767
563.987	2	0.148584
564.904	2	0.130968
565.821	2	0.1374
566.738	2	0.130968
567.656	2	0.130968
568.573	2	0.130968
569.49	2	0.143138
570.407	2	0.13707
571.324	2	0.1578
572.241	2	0.136969
573.158	2	0.142169
574.075	2	0.136627
574.992	2	0.137014
575.909	2	0.143138
576.826	2	0.147054
577.743	2	0.130968
578.66	2	0.141754
579.577	2	0.130968
580.494	2	0.130968
581.411	2	0.136716
582.328	2	0.130968
583.245	2	0.130968
584.162	2	0.141844
585.079	2	0.136507
585.996	2	0.141701
586.913	2	0.143217
587.83	2	0.140887
588.747	2	0.141142
589.664	2	0.130968
590.581	2	0.136451
591.498	2	0.136461
592.416	2	0.141781
593.333	2	0.130968
594.25	2	0.136339
595.167	2	0.141916
596.084	2	0.141303
597.001	2	0.130968
597.918	2	0.130968
598.835	2	0.130968
599.752	2	0.136321
600.669	2	0.152846
601.586	2	0.130968
602.503	2	0.150057
603.42	2	0.137174
604.337	2	0.143946
605.254	2	0.137767
606.171	2	0.13769
607.088	2	0.143946
608.005	2	0.157775
608.922	2	0.130968
609.839	2	0.130968
610.756	2	0.130968
611.673	2	0.138039
612.59	2	0.130968
613.507	2	0.130968
614.424	2	0.137853
615.341	2	0.144723
616.258	2	0.130968
617.176	2	0.144609
618.093	2	0.159654
619.01	2	0.137684
619.927	2	0.151954
620.844	2	0.130968
621.761	2	0.130968
622.678	2	0.154297
623.595	2	0.137934
624.512	2	0.130968
625.429	2	0.137216
626.346	2	0.130968
627.263	2	0.156519
628.18	2	0.13718
629.097	2	0.130968
630.014	2	0.143972
630.931	2	0.143946
631.848	2	0.148615
632.765	2	0.142948
633.682	2	0.130968
634.599	2	0.142691
635.516	2	0.1479
636.433	2	0.142883
637.35	2	0.141972
638.267	2	0.136899
639.184	2	0.164716
640.101	2	0.130968
641.018	2	0.130968
641.936	2	0.136429
642.853	2	0.130968
643.77	2	0.155262
644.687	2	0.130968
645.604	2	0.14266
646.521	2	0.142597
647.438	2	0.1479
648.355	2	0.130968
649.272	2	0.130968
650.189	2	0.141657
651.106	2	0.148122
652.023	2	0.130968
652.94	2	0.142237
653.857	2	0.136388
654.774	2	0.14123
655.691	2	0.156784
656.608	2	0.153428
657.525	2	0.146205
658.442	2	0.13633
659.359	2	0.136456
660.276	2	0.141907
661.193	2	0.156542
662.11	2	0.146846
663.027	2	0.140546
663.944	2	0.152883
664.861	2	0.14636
665.778	2	0.130968
666.696	2	0.136024
667.613	2	0.141063
668.53	2	0.136039
669.447	2	0.136172
670.364	2	0.14587
671.281	2	0.151112
672.198	2	0.130968
673.115	2	0.135905
674.032	2	0.150351
674.949	2	0.146088
675.866	2	0.145027
676.783	2	0.149015
677.7	2	0.145221
678.617	2	0.151174
679.534	2	0.140449
680.451	2	0.140546
681.368	2	0.149487
682.285	2	0.148495
683.202	2	0.145241
684.119	2	0.140638
685.036	2	0.139582
685.953	2	0.130968
686.87	2	0.135167
687.787	2	0.135422
688.704	2	0.135388
689.621	2	0.135585
690.538	2	0.135455
691.456	2	0.130968
692.373	2	0.144374
693.29	2	0.14978
694.207	2	0.135434
695.124	2	0.164689
696.041	2	0.14899
696.958	2	0.140504
697.875	2	0.160108
698.792	2	0.139961
699.709	2	0.135582
700.626	2	0.144087
701.543	2	0.135685
702.46	2	0.14015
703.377	2	0.139244
704.294	2	0.135222
705.211	2	0.130968
706.128	2	0.135266
707.045	2	0.140016
707.962	2	0.140035
708.879	2	0.144635
709.796	2	0.149673
710.713	2	0.145293
711.63	2	0.130968
712.547	2	0.130968
713.464	2	0.140023
714.381	2	0.135085
715.298	2	0.158925
716.216	2	0.139773
717.133	2	0.139702
718.05	2	0.144301
718.967	2	0.135225
719.884	2	0.14034
720.801	2	0.135477
721.718	2	0.130968
722.635	2	0.145463
723.552	2	0.145431
724.469	2	0.135446
725.386	2	0.144683
726.303	2	0.140581
727.22	2	0.130968
728.137	2	0.145007
729.054	2	0.130968
729.971	2	0.130968
730.888	2	0.135688
731.805	2	0.130968
732.722	2	0.140079
733.639	2	0.135598
734.556	2	0.148005
735.473	2	0.130968
736.39	2	0.139973
737.307	2	0.145581
738.224	2	0.130968
739.141	2	0.135431
740.058	2	0.130968
740.975	2	0.130968
741.893	2	0.130968
742.81	2	0.145293
743.727	2	0.154433
744.644	2	0.140092
745.561	2	0.130968
746.478	2	0.140497
747.395	2	0.135524
748.312	2	0.14034
749.229	2	0.144692
750.146	2	0.153762
751.062	2	0.135278
751.98	2	0.150687
752.897	2	0.148928
753.814	2	0.140169
754.731	2	0.140653
755.648	2	0.143477
756.565	2	0.135464
757.482	2	0.135591
758.399	2	0.140156
759.316	2	0.130968
760.233	2	0.145325
761.15	2	0.140747
762.067	2	0.143931
762.984	2	0.135661
763.901	2	0.130968
764.818	2	0.1354
765.735	2	0.135628
766.653	2	0.139355
767.57	2	0.140287
768.487	2	0.13581
769.404	2	0.135789
770.321	2	0.144683
771.238	2	0.130968
772.155	2	0.135733
773.072	2	0.144607
773.989	2	0.130968
774.906	2	0.135455
775.823	2	0.140163
776.74	2	0.14476
777.657	2	0.130968
778.574	2	0.139887
779.491	2	0.135518
780.408	2	0.130968
781.325	2	0.130968
782.242	2	0.130968
783.159	2	0.139821
784.076	2	0.140105
784.993	2	0.140073
785.91	2	0.130968
786.827	2	0.130968
787.744	2	0.135309
788.661	2	0.130968
789.578	2	0.144026
790.495	2	0.130968
791.413	2	0.152746
792.33	2	0.130968
793.247	2	0.144383
794.164	2	0.145463
795.081	2	0.130968
795.998	2	0.130968
796.915	2	0.150747
797.832	2	0.135286
798.749	2	0.135388
799.666	2	0.148757
800.583	2	0.143509
801.5	2	0.135455
802.417	2	0.143533
803.334	2	0.148413
804.251	2	0.139761
805.168	2	0.130968
806.085	2	0.139622
807.002	2	0.143461
807.919	2	0.135233
808.836	2	0.135312
809.753	2	0.148105
810.67	2	0.130968
811.587	2	0.135309
812.504	2	0.139998
813.421	2	0.135295
814.338	2	0.151789
815.255	2	0.130968
816.173	2	0.130968
817.09	2	0.130968
818.007	2	0.135546
818.924	2	0.13965
819.841	2	0.153511
820.758	2	0.140574
821.675	2	0.130968
822.592	2	0.139815
823.509	2	0.1354
824.426	2	0.139662
825.343	2	0.139286
826.26	2	0.135255
827.177	2	0.135241
828.094	2	0.152319
829.011	2	0.134997
829.928	2	0.135261
830.845	2	0.143614
831.762	2	0.130968
832.679	2	0.144009
833.596	2	0.130968
834.513	2	0.139948
835.43	2	0.135298
836.347	2	0.135189
837.264	2	0.140497
838.181	2	0.139372
839.098	2	0.139773
840.015	2	0.135324
840.933	2	0.135227
841.85	2	0.143453
842.767	2	0.151829
843.684	2	0.130968
844.601	2	0.130968
845.518	2	0.14377
846.435	2	0.135374
847.352	2	0.140234
848.269	2	0.130968
849.186	2	0.130968
850.103	2	0.145961
851.02	2	0.140617
851.937	2	0.145724
852.854	2	0.135499
853.771	2	0.130968
854.688	2	0.135569
855.605	2	0.130968
856.522	2	0.135477
857.439	2	0.144858
858.356	2	0.14061
859.273	2	0.130968
860.19	2	0.141095
861.107	2	0.130968
862.024	2	0.135578
862.941	2	0.14066
863.858	2	0.136185
864.775	2	0.140449
865.693	2	0.150657
866.61	2	0.135977
867.527	2	0.130968
868.444	2	0.151818
869.361	2	0.150251
870.278	2	0.14032
871.195	2	0.155197
872.112	2	0.130968
873.029	2	0.13553
873.946	2	0.135634
874.863	2	0.140504
875.78	2	0.135598
876.697	2	0.141079
877.614	2	0.14032
878.531	2	0.140361
879.448	2	0.140176
880.365	2	0.145603
881.282	2	0.130968
882.199	2	0.14978
883.116	2	0.135909
884.033	2	0.130968
884.95	2	0.135344
885.867	2	0.135977
886.784	2	0.13553
887.701	2	0.144956
888.618	2	0.148721
889.535	2	0.130968
890.453	2	0.140504
891.37	2	0.155635
892.287	2	0.130968
893.204	2	0.13602
894.121	2	0.130968
895.038	2	0.141692
895.955	2	0.130968
896.872	2	0.143368
897.789	2	0.137393
898.706	2	0.136872
899.62	2	0.130968
0.928	3	0.142786
1.845	3	0.130968
2.762	3	0.13707
3.679	3	0.137986
4.596	3	0.130968
5.513	3	0.130968
6.43	3	0.143104
7.347	3	0.144037
8.264	3	0.137313
9.181	3	0.137718
10.098	3	0.151344
11.015	3	0.130968
11.932	3	0.130968
12.849	3	0.130968
13.766	3	0.130968
14.683	3	0.170811
15.6	3	0.137174
16.517	3	0.137264
17.434	3	0.144222
18.351	3	0.165611
19.268	3	0.149657
20.185	3	0.164271
21.102	3	0.155605
22.019	3	0.137642
22.936	3	0.130968
23.853	3	0.138054
24.77	3	0.143322
25.688	3	0.130968
26.605	3	0.144752
27.522	3	0.130968
28.439	3	0.155398
29.356	3	0.142992
30.273	3	0.160004
31.19	3	0.130968
32.106	3	0.130968
33.024	3	0.130968
[truncated: 68,635 more rows]

## Sheet: Fig. 2b
D39 WT zinc data (cadmium treated)
Time (sec)	Fraction	ppb
0.927	1	0.135557
1.844	1	0.137945
2.761	1	0.142492
3.678	1	0.141027
4.596	1	0.137616
5.513	1	0.138904
6.43	1	0.144807
7.347	1	0.142285
8.264	1	0.14224
9.181	1	0.143702
10.098	1	0.136697
11.015	1	0.14143
11.932	1	0.147417
12.849	1	0.141556
13.766	1	0.143791
14.683	1	0.148244
15.6	1	0.140148
16.517	1	0.138958
17.434	1	0.142206
18.351	1	0.145795
19.268	1	0.146725
20.185	1	0.140919
21.102	1	0.137545
22.019	1	0.146186
22.936	1	0.141549
23.853	1	0.141583
24.77	1	0.143777
25.687	1	0.144769
26.604	1	0.145989
27.521	1	0.145904
28.438	1	0.137333
29.356	1	0.14672
30.273	1	0.14064
31.19	1	0.142777
32.106	1	0.143883
33.024	1	0.141953
33.941	1	0.138588
34.858	1	0.146236
35.775	1	0.140809
36.692	1	0.147277
37.609	1	0.143879
38.526	1	0.139517
39.443	1	0.142714
40.36	1	0.144776
41.277	1	0.137421
42.194	1	0.13965
43.111	1	0.13988
44.028	1	0.151504
44.945	1	0.137675
45.862	1	0.139109
46.779	1	0.149145
47.696	1	0.144266
48.613	1	0.148156
49.53	1	0.142578
50.447	1	0.143062
51.364	1	0.146353
52.281	1	0.142703
53.198	1	0.147476
54.116	1	0.13211
55.033	1	0.135492
55.95	1	0.142151
56.867	1	0.145418
57.784	1	0.14125
58.701	1	0.14195
59.618	1	0.136484
60.535	1	0.146491
61.452	1	0.140871
62.369	1	0.142955
63.286	1	0.137522
64.203	1	0.138587
65.12	1	0.143175
66.037	1	0.14558
66.954	1	0.138712
67.871	1	0.136639
68.788	1	0.142144
69.705	1	0.146693
70.622	1	0.143079
71.539	1	0.16094
72.456	1	0.137693
73.373	1	0.139772
74.29	1	0.138683
75.207	1	0.137781
76.124	1	0.146816
77.041	1	0.13882
77.958	1	0.139997
78.876	1	0.136442
79.793	1	0.13751
80.71	1	0.139632
81.627	1	0.142743
82.544	1	0.146285
83.461	1	0.142033
84.378	1	0.13871
85.295	1	0.138653
86.212	1	0.14326
87.129	1	0.136419
88.046	1	0.140002
88.963	1	0.145671
89.88	1	0.141305
90.797	1	0.144751
91.714	1	0.13782
92.631	1	0.138907
93.548	1	0.14009
94.465	1	0.151056
95.382	1	0.138865
96.298	1	0.141221
97.216	1	0.142082
98.133	1	0.143113
99.05	1	0.14876
99.967	1	0.137667
100.884	1	0.143054
101.801	1	0.147447
102.718	1	0.144052
103.635	1	0.151494
104.553	1	0.143963
105.47	1	0.147432
106.387	1	0.150835
107.304	1	0.146993
108.221	1	0.141647
109.138	1	0.137817
110.055	1	0.137708
110.972	1	0.149631
111.889	1	0.138656
112.806	1	0.138653
113.723	1	0.141814
114.64	1	0.152086
115.557	1	0.143773
116.474	1	0.143993
117.391	1	0.144683
118.308	1	0.138982
119.225	1	0.14157
120.142	1	0.147821
121.059	1	0.144933
121.976	1	0.140003
122.893	1	0.146328
123.81	1	0.138703
124.727	1	0.137597
125.644	1	0.142939
126.561	1	0.140804
127.478	1	0.148534
128.395	1	0.140797
129.313	1	0.14295
130.23	1	0.150285
131.147	1	0.136741
132.064	1	0.140009
132.981	1	0.141284
133.898	1	0.148343
134.815	1	0.135634
135.732	1	0.143655
136.649	1	0.140263
137.566	1	0.146374
138.483	1	0.145325
139.4	1	0.138298
140.317	1	0.14392
141.234	1	0.141578
142.151	1	0.13565
143.068	1	0.148476
143.985	1	0.142802
144.902	1	0.141711
145.819	1	0.137168
146.736	1	0.133346
147.653	1	0.141939
148.57	1	0.13945
149.487	1	0.140707
150.404	1	0.142882
151.321	1	0.135794
152.238	1	0.137074
153.155	1	0.143981
154.073	1	0.145008
154.99	1	0.139231
155.907	1	0.139329
156.824	1	0.142728
157.741	1	0.147383
158.658	1	0.140346
159.575	1	0.140242
160.492	1	0.141653
161.409	1	0.144109
162.326	1	0.152067
163.243	1	0.148899
164.16	1	0.146444
165.077	1	0.139069
165.994	1	0.138026
166.911	1	0.141449
167.828	1	0.140051
168.745	1	0.151708
169.662	1	0.140103
170.579	1	0.136731
171.496	1	0.141712
172.413	1	0.147056
173.33	1	0.141401
174.247	1	0.141411
175.164	1	0.142527
176.081	1	0.145379
176.998	1	0.136973
177.915	1	0.146208
178.833	1	0.143634
179.75	1	0.146283
180.667	1	0.14633
181.584	1	0.136806
182.501	1	0.144939
183.418	1	0.143238
184.335	1	0.151293
185.252	1	0.139747
186.169	1	0.147305
187.086	1	0.141014
188.003	1	0.141099
188.92	1	0.142414
189.837	1	0.14099
190.754	1	0.13737
191.671	1	0.150439
192.588	1	0.144315
193.505	1	0.13691
194.422	1	0.154447
195.339	1	0.140385
196.256	1	0.139385
197.173	1	0.145192
198.09	1	0.13801
199.007	1	0.139399
199.924	1	0.146474
200.841	1	0.14514
201.758	1	0.143716
202.675	1	0.137963
203.593	1	0.146961
204.51	1	0.156633
205.427	1	0.136945
206.344	1	0.139238
207.261	1	0.140651
208.178	1	0.141805
209.095	1	0.14729
210.012	1	0.138954
210.929	1	0.149289
211.846	1	0.141396
212.763	1	0.144845
213.68	1	0.137889
214.597	1	0.134547
215.514	1	0.145348
216.431	1	0.151329
217.348	1	0.138069
218.265	1	0.144359
219.182	1	0.138193
220.099	1	0.143064
221.016	1	0.13907
221.933	1	0.137866
222.85	1	0.139082
223.767	1	0.139243
224.684	1	0.142904
225.601	1	0.143806
226.518	1	0.136793
227.435	1	0.141543
228.353	1	0.139088
229.27	1	0.150124
230.187	1	0.142776
231.104	1	0.139405
232.021	1	0.145507
232.938	1	0.14384
233.855	1	0.14952
234.772	1	0.145313
235.689	1	0.145099
236.606	1	0.146787
237.523	1	0.145302
238.44	1	0.136986
239.357	1	0.147431
240.274	1	0.146883
241.191	1	0.136267
242.108	1	0.147683
243.025	1	0.150433
243.942	1	0.144139
244.859	1	0.13985
245.776	1	0.14751
246.693	1	0.14734
247.61	1	0.145956
248.527	1	0.136932
249.444	1	0.136875
250.361	1	0.151025
251.278	1	0.143621
252.195	1	0.14963
253.113	1	0.145241
254.03	1	0.140371
254.947	1	0.144673
255.864	1	0.144472
256.781	1	0.145734
257.698	1	0.153932
258.615	1	0.147236
259.532	1	0.14501
260.449	1	0.138069
261.366	1	0.149421
262.283	1	0.144877
263.2	1	0.135136
264.117	1	0.14182
265.034	1	0.14183
265.951	1	0.140374
266.868	1	0.14517
267.785	1	0.140711
268.702	1	0.144865
269.619	1	0.140498
270.536	1	0.150136
271.453	1	0.144933
272.37	1	0.141989
273.287	1	0.136502
274.204	1	0.149241
275.121	1	0.138919
276.038	1	0.134769
276.955	1	0.148443
277.872	1	0.133802
278.79	1	0.148049
279.707	1	0.139301
280.624	1	0.147945
281.541	1	0.148775
282.458	1	0.140542
283.375	1	0.13502
284.292	1	0.142644
285.209	1	0.153206
286.126	1	0.138954
287.043	1	0.13777
287.96	1	0.146614
288.877	1	0.142117
289.794	1	0.146283
290.711	1	0.14791
291.628	1	0.144053
292.545	1	0.136203
293.462	1	0.14673
294.379	1	0.141427
295.296	1	0.141427
296.213	1	0.143001
297.13	1	0.146915
298.047	1	0.144885
298.964	1	0.149493
299.881	1	0.154643
300.798	1	0.142031
301.715	1	0.147234
302.632	1	0.136557
303.55	1	0.143705
304.467	1	0.139226
305.384	1	0.145947
306.301	1	0.152329
307.218	1	0.144553
308.135	1	0.145646
309.052	1	0.138956
309.969	1	0.144091
310.886	1	0.162001
311.803	1	0.137673
312.72	1	0.1464
313.637	1	0.143358
314.554	1	0.144463
315.471	1	0.143957
316.388	1	0.155454
317.305	1	0.145331
318.222	1	0.144332
319.139	1	0.146107
320.056	1	0.150955
320.973	1	0.141015
321.89	1	0.151565
322.807	1	0.149268
323.724	1	0.153008
324.641	1	0.150391
325.558	1	0.148661
326.475	1	0.151385
327.392	1	0.142524
328.31	1	0.146779
329.227	1	0.151985
330.144	1	0.149861
331.061	1	0.139079
331.978	1	0.139521
332.895	1	0.148494
333.812	1	0.144306
334.729	1	0.138174
335.646	1	0.137981
336.563	1	0.136391
337.48	1	0.140642
338.397	1	0.141465
339.314	1	0.145017
340.231	1	0.138462
341.148	1	0.139467
342.065	1	0.139889
342.982	1	0.139901
343.899	1	0.141403
344.816	1	0.13878
345.733	1	0.146624
346.65	1	0.140073
347.567	1	0.139485
348.484	1	0.147765
349.401	1	0.147901
350.318	1	0.13931
351.235	1	0.145616
352.152	1	0.148591
353.07	1	0.150054
353.987	1	0.140441
354.904	1	0.138986
355.821	1	0.141735
356.738	1	0.133687
357.655	1	0.143153
358.572	1	0.145312
359.489	1	0.138727
360.406	1	0.146694
361.323	1	0.136159
362.24	1	0.146115
363.157	1	0.130968
364.074	1	0.14505
364.991	1	0.141328
365.908	1	0.141427
366.825	1	0.13745
367.742	1	0.154307
368.659	1	0.141253
369.576	1	0.146662
370.493	1	0.148948
371.41	1	0.14127
372.327	1	0.144914
373.244	1	0.136128
374.161	1	0.147538
375.078	1	0.144775
375.995	1	0.148152
376.912	1	0.149178
377.83	1	0.138597
378.747	1	0.147147
379.664	1	0.137238
380.581	1	0.139539
381.498	1	0.140929
382.415	1	0.157348
383.332	1	0.14498
384.249	1	0.141368
385.166	1	0.140994
386.083	1	0.146932
387	1	0.14578
387.917	1	0.143338
388.834	1	0.138563
389.751	1	0.139906
390.668	1	0.147293
391.585	1	0.137429
392.502	1	0.14035
393.419	1	0.140142
394.336	1	0.150549
395.253	1	0.14803
396.17	1	0.145523
397.087	1	0.141502
398.004	1	0.140178
398.921	1	0.141726
399.838	1	0.138727
400.755	1	0.142968
401.672	1	0.148114
402.59	1	0.141548
403.507	1	0.15276
404.424	1	0.147908
405.341	1	0.138847
406.258	1	0.141575
407.175	1	0.142644
408.092	1	0.149067
409.009	1	0.14127
409.926	1	0.145211
410.843	1	0.143978
411.76	1	0.144033
412.677	1	0.13984
413.594	1	0.142513
414.511	1	0.141075
415.428	1	0.13855
416.345	1	0.134737
417.262	1	0.147026
418.179	1	0.139679
419.096	1	0.140718
420.013	1	0.138378
420.93	1	0.137138
421.847	1	0.138478
422.764	1	0.138508
423.681	1	0.135974
424.598	1	0.147243
425.515	1	0.142533
426.432	1	0.141076
427.349	1	0.142403
428.267	1	0.147608
429.184	1	0.136058
430.101	1	0.141122
431.018	1	0.140948
431.935	1	0.141112
432.852	1	0.150162
433.769	1	0.146393
434.686	1	0.146293
435.603	1	0.143564
436.52	1	0.137152
437.437	1	0.133434
438.354	1	0.143675
439.271	1	0.144979
440.188	1	0.147526
441.105	1	0.139874
442.022	1	0.141121
442.939	1	0.156536
443.856	1	0.14137
444.773	1	0.147931
445.69	1	0.137622
446.607	1	0.143913
447.524	1	0.147802
448.441	1	0.135016
449.358	1	0.137501
450.275	1	0.142366
451.192	1	0.138386
452.109	1	0.145773
453.027	1	0.141973
453.944	1	0.135912
454.861	1	0.135968
455.778	1	0.147247
456.695	1	0.138529
457.612	1	0.143337
458.529	1	0.144543
459.446	1	0.147039
460.363	1	0.140659
461.28	1	0.144561
462.197	1	0.14223
463.114	1	0.143313
464.031	1	0.144414
464.948	1	0.146867
465.865	1	0.137235
466.782	1	0.141093
467.699	1	0.140968
468.616	1	0.142872
469.533	1	0.146507
470.45	1	0.138471
471.367	1	0.146048
472.284	1	0.140966
473.201	1	0.145633
474.118	1	0.148965
475.035	1	0.135847
475.952	1	0.142944
476.869	1	0.136984
477.787	1	0.144111
478.704	1	0.146357
479.621	1	0.141721
480.538	1	0.149508
481.455	1	0.147379
482.372	1	0.136959
483.289	1	0.145267
484.206	1	0.142846
485.123	1	0.141821
486.04	1	0.152411
486.957	1	0.142886
487.874	1	0.136981
488.791	1	0.14533
489.708	1	0.146498
490.625	1	0.138091
491.542	1	0.144154
492.459	1	0.144127
493.376	1	0.146499
494.293	1	0.142931
495.21	1	0.143259
496.127	1	0.146802
497.044	1	0.145878
497.961	1	0.143115
498.878	1	0.142862
499.795	1	0.13933
500.712	1	0.14262
501.629	1	0.143965
502.547	1	0.140381
503.464	1	0.147519
504.381	1	0.151275
505.298	1	0.14077
506.215	1	0.140673
507.132	1	0.146521
508.049	1	0.146848
508.966	1	0.143763
509.883	1	0.142353
510.8	1	0.149971
511.717	1	0.146283
512.634	1	0.138567
513.551	1	0.13982
514.468	1	0.138359
515.385	1	0.140865
516.302	1	0.147189
517.219	1	0.143254
518.136	1	0.144164
519.053	1	0.140425
519.97	1	0.138032
520.887	1	0.144034
521.804	1	0.145283
522.721	1	0.146809
523.638	1	0.138273
524.555	1	0.143086
525.472	1	0.139575
526.389	1	0.146117
527.307	1	0.141066
528.224	1	0.148224
529.141	1	0.143671
530.058	1	0.141497
530.975	1	0.14267
531.892	1	0.137493
532.809	1	0.149509
533.726	1	0.151751
534.643	1	0.141262
535.56	1	0.148754
536.477	1	0.134848
537.394	1	0.139986
538.311	1	0.137285
539.228	1	0.145145
540.145	1	0.141153
541.062	1	0.150094
541.979	1	0.153016
542.896	1	0.150574
543.813	1	0.160018
544.73	1	0.142909
545.647	1	0.15127
546.564	1	0.143296
547.481	1	0.149278
548.398	1	0.145056
549.315	1	0.15409
550.232	1	0.15121
551.149	1	0.149174
552.067	1	0.134773
552.984	1	0.149696
553.901	1	0.143642
554.818	1	0.147969
555.734	1	0.13938
556.652	1	0.150336
557.569	1	0.140358
558.486	1	0.159574
559.403	1	0.139158
560.32	1	0.144898
561.237	1	0.145825
562.154	1	0.13888
563.071	1	0.147146
563.988	1	0.141321
564.905	1	0.144101
565.822	1	0.140636
566.739	1	0.143108
567.656	1	0.144226
568.573	1	0.144298
569.49	1	0.145779
570.407	1	0.140865
571.324	1	0.152581
572.241	1	0.146119
573.158	1	0.145532
574.075	1	0.139972
574.992	1	0.141081
575.909	1	0.1407
576.827	1	0.145326
577.744	1	0.150691
578.661	1	0.148461
579.578	1	0.140984
580.495	1	0.141173
581.412	1	0.141371
582.329	1	0.153162
583.246	1	0.139576
584.163	1	0.148255
585.08	1	0.142913
585.997	1	0.148952
586.914	1	0.144636
587.831	1	0.137154
588.748	1	0.144998
589.665	1	0.138972
590.582	1	0.137319
591.499	1	0.142308
592.416	1	0.142852
593.333	1	0.142638
594.25	1	0.149502
595.167	1	0.152353
596.084	1	0.143241
597.001	1	0.141713
597.918	1	0.155444
598.835	1	0.143185
599.752	1	0.144925
600.669	1	0.151075
601.586	1	0.147966
602.504	1	0.148961
603.421	1	0.143089
604.338	1	0.146683
605.255	1	0.143726
606.172	1	0.138474
607.089	1	0.161196
608.006	1	0.150075
608.923	1	0.132885
609.84	1	0.160038
610.757	1	0.140733
611.674	1	0.14763
612.591	1	0.16077
613.508	1	0.135306
614.425	1	0.135482
615.342	1	0.137799
616.259	1	0.147285
617.176	1	0.142783
618.093	1	0.146632
619.01	1	0.15464
619.927	1	0.148111
620.844	1	0.14164
621.761	1	0.146501
622.678	1	0.146741
623.595	1	0.138837
624.512	1	0.145051
625.429	1	0.139264
626.346	1	0.156735
627.264	1	0.147317
628.181	1	0.142348
629.098	1	0.139775
630.015	1	0.137472
630.932	1	0.141377
631.849	1	0.137139
632.766	1	0.135118
633.683	1	0.141097
634.6	1	0.142913
635.517	1	0.144845
636.434	1	0.150334
637.351	1	0.140206
638.268	1	0.14951
639.185	1	0.144072
640.102	1	0.140963
641.019	1	0.146158
641.936	1	0.144025
642.853	1	0.138633
643.77	1	0.153279
644.687	1	0.156592
645.604	1	0.138333
646.521	1	0.156876
647.438	1	0.143955
648.355	1	0.144004
649.272	1	0.142044
650.189	1	0.139911
651.106	1	0.145699
652.024	1	0.153049
652.941	1	0.136358
653.858	1	0.145121
654.775	1	0.155629
655.692	1	0.139181
656.609	1	0.145653
657.526	1	0.162265
658.443	1	0.14421
659.36	1	0.143824
660.277	1	0.142175
661.194	1	0.150482
662.111	1	0.149605
663.028	1	0.142044
663.945	1	0.141851
664.862	1	0.142871
665.779	1	0.141785
666.696	1	0.138645
667.613	1	0.141363
668.53	1	0.148468
669.447	1	0.152917
670.364	1	0.152495
671.281	1	0.141274
672.198	1	0.141276
673.115	1	0.144787
674.032	1	0.139643
674.949	1	0.137922
675.866	1	0.146703
676.784	1	0.142007
677.701	1	0.150181
678.618	1	0.147518
679.535	1	0.140337
680.452	1	0.144455
681.369	1	0.145149
682.286	1	0.14889
683.203	1	0.14459
684.12	1	0.140342
685.037	1	0.152756
685.954	1	0.136456
686.871	1	0.136279
687.788	1	0.157297
688.705	1	0.146401
689.622	1	0.144785
690.539	1	0.137761
691.456	1	0.13766
692.373	1	0.135925
693.29	1	0.139276
694.207	1	0.148273
695.124	1	0.152046
696.041	1	0.148345
696.958	1	0.144069
697.875	1	0.140867
698.792	1	0.145557
699.709	1	0.152576
700.626	1	0.141157
701.544	1	0.142513
702.461	1	0.136111
703.378	1	0.144289
704.295	1	0.142303
705.212	1	0.144067
706.129	1	0.142864
707.046	1	0.136068
707.963	1	0.141118
708.88	1	0.15188
709.797	1	0.145852
710.714	1	0.143735
711.631	1	0.145249
712.548	1	0.143353
713.465	1	0.141983
714.382	1	0.135793
715.299	1	0.149005
716.216	1	0.143117
717.133	1	0.148096
718.05	1	0.143041
718.967	1	0.144764
719.884	1	0.141304
720.801	1	0.137647
721.718	1	0.142689
722.635	1	0.147397
723.552	1	0.142547
724.469	1	0.139736
725.386	1	0.138475
726.304	1	0.137047
727.221	1	0.148875
728.138	1	0.145116
729.055	1	0.142449
729.972	1	0.14617
730.889	1	0.13996
731.806	1	0.139763
732.723	1	0.147533
733.64	1	0.143791
734.557	1	0.14072
735.474	1	0.140274
736.391	1	0.140626
737.308	1	0.145456
738.225	1	0.139262
739.142	1	0.142628
740.059	1	0.144045
740.976	1	0.142847
741.893	1	0.140938
742.81	1	0.149389
743.727	1	0.143055
744.644	1	0.151021
745.561	1	0.137538
746.478	1	0.151579
747.395	1	0.146208
748.312	1	0.141166
749.229	1	0.14077
750.146	1	0.140843
751.064	1	0.142481
751.981	1	0.139956
752.898	1	0.144988
753.815	1	0.134753
754.732	1	0.144964
755.649	1	0.145003
756.566	1	0.150629
757.483	1	0.146445
758.4	1	0.142755
759.317	1	0.143184
760.234	1	0.146009
761.151	1	0.14344
762.068	1	0.155447
762.985	1	0.136559
763.902	1	0.139057
764.819	1	0.137632
765.736	1	0.151184
766.653	1	0.136231
767.57	1	0.148543
768.487	1	0.15263
769.404	1	0.146064
770.321	1	0.140292
771.238	1	0.137883
772.155	1	0.145373
773.072	1	0.146519
773.989	1	0.144814
774.906	1	0.14996
775.823	1	0.147696
776.741	1	0.144048
777.658	1	0.142042
778.575	1	0.136612
779.492	1	0.146356
780.409	1	0.143315
781.326	1	0.143204
782.243	1	0.148464
783.16	1	0.137787
784.077	1	0.140314
784.994	1	0.140457
785.911	1	0.138863
786.828	1	0.13986
787.745	1	0.150324
788.662	1	0.137441
789.579	1	0.135953
790.496	1	0.143641
791.413	1	0.146434
792.33	1	0.137489
793.247	1	0.141327
794.164	1	0.144088
795.081	1	0.141312
795.998	1	0.145428
796.915	1	0.137633
797.832	1	0.145325
798.749	1	0.141705
799.666	1	0.14613
800.583	1	0.140607
801.501	1	0.140679
802.418	1	0.144326
803.335	1	0.140333
804.252	1	0.141345
805.169	1	0.149147
806.086	1	0.14425
807.003	1	0.14668
807.92	1	0.145118
808.837	1	0.136166
809.754	1	0.150645
810.671	1	0.158698
811.588	1	0.151145
812.505	1	0.144216
813.422	1	0.137653
814.339	1	0.134892
815.256	1	0.148299
816.173	1	0.148144
817.09	1	0.140744
818.007	1	0.143229
818.924	1	0.141891
819.841	1	0.149622
820.758	1	0.148125
821.675	1	0.148829
822.592	1	0.147426
823.509	1	0.140709
824.426	1	0.137883
825.343	1	0.142031
826.261	1	0.141724
827.178	1	0.144235
828.095	1	0.143886
829.012	1	0.139161
829.929	1	0.143043
830.846	1	0.152625
831.763	1	0.144918
832.68	1	0.147205
833.597	1	0.139034
834.514	1	0.140304
835.431	1	0.140367
836.348	1	0.140402
837.265	1	0.144387
838.182	1	0.14508
839.099	1	0.137963
840.016	1	0.149783
840.933	1	0.147286
841.85	1	0.147025
842.767	1	0.138887
843.684	1	0.14037
844.601	1	0.136358
845.518	1	0.156506
846.435	1	0.140653
847.352	1	0.139467
848.269	1	0.139115
849.186	1	0.137946
850.103	1	0.136725
851.021	1	0.14099
851.938	1	0.154608
852.855	1	0.14197
853.772	1	0.141989
854.689	1	0.13898
855.606	1	0.152264
856.523	1	0.14974
857.44	1	0.14642
858.357	1	0.143239
859.274	1	0.14317
860.191	1	0.15166
861.108	1	0.146241
862.025	1	0.142382
862.942	1	0.140645
863.859	1	0.150362
864.776	1	0.143184
865.693	1	0.145699
866.61	1	0.152002
867.527	1	0.143899
868.444	1	0.143993
869.361	1	0.139697
870.278	1	0.142689
871.195	1	0.149772
872.112	1	0.138171
873.029	1	0.142062
873.946	1	0.13777
874.863	1	0.136446
875.781	1	0.139252
876.698	1	0.140791
877.615	1	0.136522
878.532	1	0.153769
879.449	1	0.145444
880.366	1	0.147786
881.283	1	0.139388
882.2	1	0.143698
883.117	1	0.142138
884.034	1	0.149137
884.951	1	0.140674
885.868	1	0.14352
886.785	1	0.140549
887.702	1	0.144518
888.619	1	0.143135
889.536	1	0.141764
890.453	1	0.142911
891.37	1	0.138556
892.287	1	0.146468
893.204	1	0.142423
894.121	1	0.139933
895.038	1	0.153327
895.955	1	0.136261
896.872	1	0.141722
897.789	1	0.13636
898.706	1	0.150776
899.621	1	0.137669
0.927	2	0.144299
1.844	2	0.144627
2.761	2	0.14088
3.678	2	0.136276
4.595	2	0.146877
5.512	2	0.137552
6.429	2	0.138839
7.346	2	0.137426
8.263	2	0.138634
9.18	2	0.143789
10.097	2	0.143946
11.014	2	0.141685
11.931	2	0.138841
12.848	2	0.142927
13.765	2	0.145817
14.682	2	0.148147
15.599	2	0.138672
16.516	2	0.144129
17.433	2	0.141236
18.35	2	0.14093
19.268	2	0.1433
20.185	2	0.143604
21.102	2	0.138533
22.019	2	0.135837
22.936	2	0.137225
23.853	2	0.137099
24.77	2	0.142496
25.687	2	0.145328
26.604	2	0.145179
27.521	2	0.14491
28.438	2	0.148767
29.354	2	0.143672
30.272	2	0.147383
31.189	2	0.142528
32.106	2	0.137518
33.023	2	0.140227
33.94	2	0.150526
34.857	2	0.14504
35.774	2	0.138643
36.691	2	0.144057
37.608	2	0.14001
38.525	2	0.148299
39.442	2	0.145241
40.359	2	0.141142
41.276	2	0.139938
42.193	2	0.134832
43.11	2	0.145188
44.028	2	0.134724
44.945	2	0.14622
45.862	2	0.138762
46.779	2	0.138393
47.696	2	0.135887
48.613	2	0.146114
49.53	2	0.138376
50.447	2	0.144137
51.364	2	0.138876
52.281	2	0.136154
53.198	2	0.144325
54.115	2	0.138733
55.032	2	0.148473
55.949	2	0.141536
56.866	2	0.144265
57.783	2	0.145671
58.7	2	0.141923
59.617	2	0.148603
60.534	2	0.140552
61.451	2	0.136369
62.368	2	0.139113
63.285	2	0.137715
64.202	2	0.142837
65.119	2	0.141218
66.036	2	0.142464
66.953	2	0.137615
67.87	2	0.145395
68.787	2	0.1403
69.705	2	0.143326
70.622	2	0.154172
71.539	2	0.147192
72.456	2	0.139252
73.373	2	0.143407
74.29	2	0.136493
75.207	2	0.145771
76.124	2	0.14836
77.041	2	0.14135
77.958	2	0.148152
78.875	2	0.144291
79.792	2	0.145795
80.709	2	0.145017
81.626	2	0.136438
82.543	2	0.142937
83.46	2	0.138958
84.377	2	0.13873
85.294	2	0.144127
86.211	2	0.133598
87.128	2	0.138847
88.045	2	0.142456
88.962	2	0.138598
89.879	2	0.144362
90.796	2	0.14543
91.713	2	0.141372
92.63	2	0.145928
93.546	2	0.1414
94.465	2	0.13884
95.382	2	0.138837
96.298	2	0.139759
97.216	2	0.144477
98.133	2	0.146201
99.05	2	0.143592
99.967	2	0.150352
100.884	2	0.143887
101.801	2	0.140549
102.718	2	0.142039
103.635	2	0.139211
104.552	2	0.144965
105.469	2	0.143614
106.386	2	0.139231
107.303	2	0.149731
108.22	2	0.149051
109.137	2	0.142401
110.054	2	0.150467
110.971	2	0.14981
111.888	2	0.147214
112.805	2	0.142582
113.722	2	0.142591
114.639	2	0.14146
115.556	2	0.136828
116.473	2	0.139666
117.39	2	0.151619
118.307	2	0.144498
119.225	2	0.144307
120.142	2	0.142896
121.059	2	0.145817
121.976	2	0.1339
122.893	2	0.146888
123.81	2	0.14885
124.727	2	0.139211
125.644	2	0.142835
126.561	2	0.152068
127.478	2	0.147668
128.395	2	0.146461
129.312	2	0.144555
130.229	2	0.148969
131.146	2	0.145346
132.063	2	0.143561
132.98	2	0.135881
133.897	2	0.154719
134.814	2	0.135906
135.731	2	0.134226
136.648	2	0.139229
137.565	2	0.137344
138.482	2	0.14715
139.399	2	0.151296
140.316	2	0.140172
141.233	2	0.138882
142.15	2	0.140456
143.067	2	0.147949
143.985	2	0.146425
144.902	2	0.148462
145.819	2	0.149166
146.736	2	0.138914
147.653	2	0.143647
148.57	2	0.141945
149.487	2	0.135666
150.404	2	0.151902
151.321	2	0.145239
152.238	2	0.138696
153.155	2	0.14093
154.072	2	0.143292
154.989	2	0.146398
155.906	2	0.137534
156.823	2	0.146244
157.74	2	0.137542
158.657	2	0.14504
159.574	2	0.141651
160.491	2	0.145093
161.408	2	0.142982
162.325	2	0.134201
163.242	2	0.141519
164.159	2	0.144999
165.076	2	0.142791
165.993	2	0.139507
166.91	2	0.135207
167.827	2	0.141468
168.745	2	0.138446
169.662	2	0.138505
170.579	2	0.137318
171.496	2	0.145516
172.413	2	0.138216
173.33	2	0.138217
174.247	2	0.135169
175.164	2	0.146816
176.081	2	0.146862
176.998	2	0.139532
177.915	2	0.139674
178.832	2	0.137334
179.749	2	0.145628
180.666	2	0.149083
181.583	2	0.138528
182.5	2	0.138437
183.417	2	0.145034
184.334	2	0.141684
185.251	2	0.135132
186.168	2	0.145847
187.085	2	0.134204
188.002	2	0.138465
188.919	2	0.140679
189.836	2	0.136275
190.753	2	0.149108
191.67	2	0.138389
192.587	2	0.145732
193.505	2	0.136281
194.422	2	0.143645
195.339	2	0.145551
196.256	2	0.13917
197.173	2	0.141402
198.09	2	0.144481
199.007	2	0.140527
199.924	2	0.13948
200.841	2	0.14686
201.758	2	0.146017
202.675	2	0.148986
203.592	2	0.136177
204.509	2	0.139391
205.426	2	0.146041
206.343	2	0.13636
207.26	2	0.14279
208.177	2	0.139444
209.094	2	0.139269
210.011	2	0.138259
210.928	2	0.141405
211.845	2	0.139422
212.762	2	0.145521
213.679	2	0.140523
214.596	2	0.140391
215.513	2	0.136197
216.43	2	0.138343
217.347	2	0.138266
218.265	2	0.136049
219.182	2	0.138184
220.099	2	0.138339
221.016	2	0.13613
221.933	2	0.139414
222.85	2	0.141331
223.767	2	0.144569
224.684	2	0.138217
225.601	2	0.141267
226.518	2	0.138312
227.435	2	0.142603
228.352	2	0.14062
229.269	2	0.133093
230.186	2	0.140522
231.103	2	0.144045
232.02	2	0.140704
232.937	2	0.1436
233.854	2	0.135323
234.771	2	0.141003
235.688	2	0.133235
236.605	2	0.135437
237.522	2	0.142367
238.439	2	0.138733
239.356	2	0.148727
240.273	2	0.134262
241.19	2	0.142988
242.107	2	0.148048
243.024	2	0.139465
243.942	2	0.143762
244.859	2	0.140394
245.776	2	0.144676
246.693	2	0.152332
247.61	2	0.148099
248.527	2	0.141585
249.444	2	0.139356
250.361	2	0.144846
251.278	2	0.141322
252.195	2	0.1371
253.112	2	0.14333
254.029	2	0.139167
254.946	2	0.150277
255.863	2	0.146628
256.78	2	0.139847
257.697	2	0.157042
258.614	2	0.143732
259.531	2	0.141777
260.448	2	0.137227
261.365	2	0.143505
262.282	2	0.140551
263.199	2	0.146376
264.116	2	0.141081
265.033	2	0.149937
265.95	2	0.137101
266.867	2	0.136871
267.784	2	0.143582
268.702	2	0.136749
269.619	2	0.140701
270.536	2	0.143822
271.453	2	0.134859
272.37	2	0.14076
273.287	2	0.143506
274.204	2	0.141198
275.121	2	0.142175
276.038	2	0.139562
276.955	2	0.133772
277.872	2	0.14747
278.789	2	0.136774
279.706	2	0.138664
280.623	2	0.140731
281.54	2	0.141683
282.457	2	0.14557
283.374	2	0.139616
284.291	2	0.141524
285.208	2	0.145553
286.125	2	0.138598
287.042	2	0.146534
287.959	2	0.136781
288.876	2	0.14435
289.793	2	0.132881
290.71	2	0.139607
291.627	2	0.141373
292.544	2	0.145055
293.462	2	0.141355
294.379	2	0.139291
295.296	2	0.142066
296.213	2	0.141201
297.13	2	0.137448
298.047	2	0.141945
298.964	2	0.143674
299.881	2	0.139065
300.798	2	0.14248
301.715	2	0.138832
302.632	2	0.140904
303.549	2	0.141626
304.466	2	0.141674
305.383	2	0.136448
306.3	2	0.147931
307.217	2	0.134564
308.134	2	0.139176
309.051	2	0.139892
309.968	2	0.139083
310.885	2	0.140842
311.802	2	0.142586
312.719	2	0.14065
313.636	2	0.137318
314.553	2	0.146282
315.47	2	0.138141
316.387	2	0.142818
317.304	2	0.140099
318.222	2	0.140183
319.139	2	0.136363
320.056	2	0.144501
320.973	2	0.14086
321.89	2	0.145438
322.807	2	0.139998
323.724	2	0.136476
324.641	2	0.146719
325.558	2	0.142876
326.475	2	0.146821
327.392	2	0.139379
328.309	2	0.148038
329.226	2	0.138605
330.143	2	0.138516
331.06	2	0.143427
331.977	2	0.137659
332.894	2	0.142491
333.811	2	0.14148
334.728	2	0.141603
335.645	2	0.138594
336.562	2	0.144587
337.479	2	0.143684
338.396	2	0.140527
339.313	2	0.13482
340.23	2	0.139632
341.147	2	0.140483
342.064	2	0.137652
342.982	2	0.136692
343.899	2	0.138677
344.816	2	0.137881
345.733	2	0.144897
346.65	2	0.142692
347.567	2	0.144863
348.484	2	0.145715
349.401	2	0.142491
350.318	2	0.136843
351.235	2	0.140671
352.152	2	0.142528
353.069	2	0.145445
353.986	2	0.138562
354.903	2	0.13489
355.82	2	0.139639
356.737	2	0.139534
357.654	2	0.146739
358.571	2	0.135531
359.488	2	0.145381
360.405	2	0.142812
361.322	2	0.137693
362.239	2	0.143115
363.156	2	0.138201
364.073	2	0.137845
364.99	2	0.139069
365.907	2	0.14201
366.824	2	0.144042
367.742	2	0.141438
368.659	2	0.13986
369.576	2	0.140113
370.493	2	0.14329
371.41	2	0.144389
372.327	2	0.142617
373.244	2	0.140265
374.161	2	0.13503
375.078	2	0.134009
375.995	2	0.145075
376.912	2	0.141152
377.829	2	0.147738
378.746	2	0.13974
379.663	2	0.139671
380.58	2	0.137759
381.497	2	0.134761
382.414	2	0.138516
383.331	2	0.140498
384.248	2	0.141589
385.165	2	0.143677
386.082	2	0.144444
386.999	2	0.141782
387.916	2	0.144414
388.833	2	0.137431
389.75	2	0.140861
390.667	2	0.137354
391.584	2	0.140827
392.502	2	0.139851
393.419	2	0.143303
394.336	2	0.138753
395.253	2	0.143564
396.17	2	0.140064
397.087	2	0.143207
398.004	2	0.142174
398.921	2	0.158267
399.838	2	0.141196
400.755	2	0.142333
401.672	2	0.141351
402.589	2	0.139919
403.506	2	0.143091
404.423	2	0.142824
405.34	2	0.150064
406.257	2	0.13862
407.174	2	0.147037
408.091	2	0.137332
409.008	2	0.133052
409.925	2	0.14036
410.842	2	0.140997
411.759	2	0.137096
412.676	2	0.139318
413.593	2	0.138216
414.51	2	0.139097
415.427	2	0.143446
416.344	2	0.138274
417.261	2	0.140359
418.179	2	0.138382
419.096	2	0.14273
420.013	2	0.152122
420.93	2	0.140606
421.847	2	0.148161
422.764	2	0.138736
423.681	2	0.144694
424.598	2	0.133304
425.515	2	0.135632
426.432	2	0.134566
427.349	2	0.138233
428.266	2	0.14824
429.183	2	0.1396
430.1	2	0.144538
431.017	2	0.143238
431.934	2	0.141726
432.851	2	0.138187
433.768	2	0.134567
434.685	2	0.149024
435.602	2	0.140541
436.519	2	0.138178
437.436	2	0.139433
438.353	2	0.142991
439.27	2	0.136981
440.187	2	0.133258
441.104	2	0.142637
442.021	2	0.137871
442.939	2	0.141189
443.856	2	0.141361
444.773	2	0.149937
445.69	2	0.145452
446.607	2	0.141009
447.524	2	0.135485
448.441	2	0.142811
449.358	2	0.140629
450.275	2	0.13834
451.192	2	0.144164
452.109	2	0.144354
453.026	2	0.141716
453.943	2	0.139164
454.86	2	0.141138
455.777	2	0.142216
456.694	2	0.137706
457.611	2	0.137815
458.528	2	0.145721
459.445	2	0.142194
460.362	2	0.140046
461.279	2	0.136443
462.196	2	0.143268
463.113	2	0.145496
464.03	2	0.138683
464.947	2	0.145318
465.864	2	0.138729
466.781	2	0.135512
467.699	2	0.151805
468.616	2	0.138963
469.533	2	0.138803
470.45	2	0.142295
471.367	2	0.138788
472.284	2	0.139792
473.201	2	0.139771
474.118	2	0.13995
475.035	2	0.137705
475.952	2	0.141121
476.869	2	0.136635
477.786	2	0.146594
478.703	2	0.146045
479.62	2	0.148009
480.537	2	0.134449
481.454	2	0.141359
482.371	2	0.144
483.288	2	0.141606
484.205	2	0.147015
485.122	2	0.143472
486.039	2	0.14854
486.956	2	0.139488
487.872	2	0.139549
488.79	2	0.134593
489.707	2	0.140475
490.624	2	0.140421
491.541	2	0.141622
492.459	2	0.14039
493.376	2	0.140928
494.293	2	0.139514
495.21	2	0.139353
496.127	2	0.137317
497.044	2	0.141642
497.961	2	0.140126
498.878	2	0.147791
499.795	2	0.13899
500.712	2	0.136344
501.629	2	0.140385
502.546	2	0.140534
503.463	2	0.140781
504.38	2	0.139387
505.297	2	0.136684
506.214	2	0.141062
507.131	2	0.1383
508.048	2	0.138345
508.965	2	0.140452
509.882	2	0.143397
510.799	2	0.145558
511.716	2	0.144485
512.633	2	0.1441
513.55	2	0.138204
514.467	2	0.136745
515.384	2	0.142582
516.301	2	0.140908
517.219	2	0.140601
518.136	2	0.147435
519.053	2	0.145238
519.97	2	0.130968
520.887	2	0.141343
521.804	2	0.148239
522.721	2	0.138919
523.638	2	0.144336
524.555	2	0.144502
525.472	2	0.143381
526.389	2	0.148606
527.306	2	0.143086
528.223	2	0.136296
529.14	2	0.137549
530.057	2	0.134855
530.974	2	0.138757
531.891	2	0.141435
532.808	2	0.139875
533.725	2	0.139711
534.642	2	0.142448
535.559	2	0.144083
536.476	2	0.139309
537.393	2	0.138207
538.31	2	0.139768
539.227	2	0.150097
540.144	2	0.134652
541.061	2	0.135605
541.979	2	0.139985
542.896	2	0.144748
543.813	2	0.141706
544.73	2	0.141703
545.647	2	0.141914
546.564	2	0.148612
547.481	2	0.150113
548.398	2	0.142106
549.315	2	0.148725
550.232	2	0.13789
551.149	2	0.143518
552.066	2	0.144794
552.983	2	0.143343
553.9	2	0.15311
554.817	2	0.138076
555.734	2	0.143928
556.651	2	0.139471
557.568	2	0.147138
558.485	2	0.141702
559.402	2	0.142173
560.319	2	0.143793
561.236	2	0.139049
562.153	2	0.13573
563.07	2	0.136049
563.987	2	0.146392
564.904	2	0.139997
565.821	2	0.139926
566.738	2	0.145836
567.656	2	0.143965
568.573	2	0.156249
569.49	2	0.138025
570.407	2	0.141541
571.324	2	0.15151
572.241	2	0.144677
573.158	2	0.1447
574.075	2	0.141142
574.992	2	0.139551
575.909	2	0.136075
576.826	2	0.141189
577.743	2	0.151
578.66	2	0.140822
579.577	2	0.140511
580.494	2	0.145507
581.411	2	0.146693
582.328	2	0.148463
583.245	2	0.13882
584.162	2	0.132583
585.079	2	0.147634
585.996	2	0.141584
586.913	2	0.14342
587.83	2	0.14546
588.747	2	0.148113
589.664	2	0.150465
590.581	2	0.151699
591.498	2	0.148013
592.416	2	0.138714
593.333	2	0.142643
594.25	2	0.140623
595.167	2	0.146959
596.084	2	0.145191
597.001	2	0.146785
597.918	2	0.149712
598.835	2	0.136448
599.752	2	0.136164
600.669	2	0.137824
601.586	2	0.141149
602.503	2	0.135889
603.42	2	0.143852
604.337	2	0.143358
605.254	2	0.147939
606.171	2	0.154688
607.088	2	0.142356
608.005	2	0.145636
608.922	2	0.142677
609.839	2	0.144511
610.756	2	0.141141
611.673	2	0.15007
612.59	2	0.148481
613.507	2	0.134535
614.424	2	0.154436
615.341	2	0.14956
616.258	2	0.136495
617.176	2	0.153645
618.093	2	0.144222
619.01	2	0.149807
619.927	2	0.140591
620.844	2	0.134771
621.761	2	0.13477
622.678	2	0.140082
623.595	2	0.145947
624.512	2	0.147139
625.429	2	0.139802
626.346	2	0.140223
627.263	2	0.138147
628.18	2	0.140379
629.097	2	0.145299
630.014	2	0.14265
630.931	2	0.14218
631.848	2	0.136452
632.765	2	0.140343
633.682	2	0.14236
634.599	2	0.144334
635.516	2	0.148848
636.433	2	0.147998
637.35	2	0.136568
638.267	2	0.140639
639.184	2	0.142164
640.101	2	0.147938
641.018	2	0.155679
641.936	2	0.152246
642.853	2	0.140485
643.77	2	0.147501
644.687	2	0.145903
645.604	2	0.143948
646.521	2	0.138183
647.438	2	0.149583
648.355	2	0.147174
649.272	2	0.149927
650.189	2	0.134784
651.106	2	0.144576
652.023	2	0.134708
652.94	2	0.14274
653.857	2	0.16236
654.774	2	0.148259
655.691	2	0.138881
656.608	2	0.136778
657.525	2	0.138946
658.442	2	0.144992
659.359	2	0.140789
660.276	2	0.140594
661.193	2	0.138538
662.11	2	0.142429
663.027	2	0.144189
663.944	2	0.146059
664.861	2	0.140199
665.778	2	0.147823
666.696	2	0.138426
667.613	2	0.140303
668.53	2	0.154785
669.447	2	0.152719
670.364	2	0.141716
671.281	2	0.143365
672.198	2	0.152022
673.115	2	0.148186
674.032	2	0.13606
674.949	2	0.139298
675.866	2	0.150139
676.783	2	0.137787
677.7	2	0.137744
678.617	2	0.136145
679.534	2	0.15118
680.451	2	0.14877
681.368	2	0.141953
682.285	2	0.139001
683.202	2	0.13561
684.119	2	0.140252
685.036	2	0.149756
685.953	2	0.14713
686.87	2	0.139292
687.787	2	0.141073
688.704	2	0.144429
689.621	2	0.134268
690.538	2	0.137461
691.456	2	0.138953
692.373	2	0.147001
693.29	2	0.145521
694.207	2	0.147271
695.124	2	0.14195
696.041	2	0.143668
696.958	2	0.152628
697.875	2	0.140968
698.792	2	0.144088
699.709	2	0.1391
700.626	2	0.132596
701.543	2	0.142733
702.46	2	0.142825
703.377	2	0.144557
704.294	2	0.134373
705.211	2	0.145339
706.128	2	0.141412
707.045	2	0.143084
707.962	2	0.149922
708.879	2	0.136217
709.796	2	0.144946
710.713	2	0.145152
711.63	2	0.141473
712.547	2	0.141487
713.464	2	0.138008
714.381	2	0.145044
715.298	2	0.143213
716.216	2	0.134486
717.133	2	0.149646
718.05	2	0.144702
718.967	2	0.134445
719.884	2	0.143466
720.801	2	0.143
721.718	2	0.141109
722.635	2	0.13439
723.552	2	0.141077
724.469	2	0.137607
725.386	2	0.141486
726.303	2	0.142756
727.22	2	0.149709
728.137	2	0.135962
729.054	2	0.139407
729.971	2	0.146504
730.888	2	0.144208
731.805	2	0.139291
732.722	2	0.140769
733.639	2	0.1416
734.556	2	0.143349
735.473	2	0.141911
736.39	2	0.13837
737.307	2	0.160471
738.224	2	0.143415
739.141	2	0.154891
740.058	2	0.144212
740.975	2	0.145821
741.893	2	0.144762
742.81	2	0.145473
743.727	2	0.139849
744.644	2	0.143342
745.561	2	0.138105
746.478	2	0.145328
747.395	2	0.14688
748.312	2	0.146023
749.229	2	0.14941
750.146	2	0.13752
751.062	2	0.140896
751.98	2	0.146018
752.897	2	0.152162
753.814	2	0.142885
754.731	2	0.143313
755.648	2	0.143732
756.565	2	0.139583
757.482	2	0.141149
758.399	2	0.157529
759.316	2	0.141064
760.233	2	0.144352
761.15	2	0.13592
762.067	2	0.142264
762.984	2	0.14375
763.901	2	0.143322
764.818	2	0.139937
765.735	2	0.143078
766.653	2	0.147934
767.57	2	0.137043
768.487	2	0.146889
769.404	2	0.144245
770.321	2	0.14572
771.238	2	0.149468
772.155	2	0.14278
773.072	2	0.142882
773.989	2	0.154144
774.906	2	0.153307
775.823	2	0.145951
776.74	2	0.147478
777.657	2	0.142362
778.574	2	0.142236
779.491	2	0.146386
780.408	2	0.13662
781.325	2	0.153169
782.242	2	0.15113
783.159	2	0.138344
784.076	2	0.136426
784.993	2	0.147235
785.91	2	0.136323
786.827	2	0.156488
787.744	2	0.140063
788.661	2	0.142247
789.578	2	0.134756
790.495	2	0.145528
791.413	2	0.149818
792.33	2	0.140147
793.247	2	0.143408
794.164	2	0.145567
795.081	2	0.143611
795.998	2	0.143624
796.915	2	0.144426
797.832	2	0.149923
798.749	2	0.147386
799.666	2	0.147744
800.583	2	0.137524
801.5	2	0.13741
802.417	2	0.148792
803.334	2	0.144231
804.251	2	0.137505
805.168	2	0.137815
806.085	2	0.147812
807.002	2	0.130968
807.919	2	0.145792
808.836	2	0.151021
809.753	2	0.152897
810.67	2	0.137833
811.587	2	0.141473
812.504	2	0.132741
813.421	2	0.141544
814.338	2	0.141836
815.255	2	0.134718
816.173	2	0.153337
817.09	2	0.15126
818.007	2	0.14367
818.924	2	0.151611
819.841	2	0.158804
820.758	2	0.142763
821.675	2	0.138024
822.592	2	0.13948
823.509	2	0.147847
824.426	2	0.153705
825.343	2	0.136255
826.26	2	0.155986
827.177	2	0.148648
828.094	2	0.143304
829.011	2	0.136189
829.928	2	0.148214
830.845	2	0.143079
831.762	2	0.148478
832.679	2	0.138156
833.596	2	0.14539
834.513	2	0.143557
835.43	2	0.147011
836.347	2	0.144985
837.264	2	0.137758
838.181	2	0.154181
839.098	2	0.139691
840.015	2	0.155852
840.933	2	0.145158
841.85	2	0.152668
842.767	2	0.145284
843.684	2	0.14947
844.601	2	0.15017
845.518	2	0.150744
846.435	2	0.149055
847.352	2	0.143179
848.269	2	0.144644
849.186	2	0.140957
850.103	2	0.14486
851.02	2	0.156486
851.937	2	0.142714
852.854	2	0.144306
853.771	2	0.138422
854.688	2	0.148787
855.605	2	0.138874
856.522	2	0.134935
857.439	2	0.13881
858.356	2	0.140709
859.273	2	0.152169
860.19	2	0.140572
861.107	2	0.140979
862.024	2	0.143448
862.941	2	0.132996
863.858	2	0.14396
864.775	2	0.135274
865.693	2	0.135334
866.61	2	0.143895
867.527	2	0.133141
868.444	2	0.152397
869.361	2	0.148082
870.278	2	0.151078
871.195	2	0.137923
872.112	2	0.137718
873.029	2	0.151714
873.946	2	0.158316
874.863	2	0.146556
875.78	2	0.150924
876.697	2	0.141923
877.614	2	0.133208
878.531	2	0.15191
879.448	2	0.15555
880.365	2	0.146437
881.282	2	0.135386
882.199	2	0.147061
883.116	2	0.156122
884.033	2	0.142125
884.95	2	0.146244
885.867	2	0.136967
886.784	2	0.146742
887.701	2	0.149213
888.618	2	0.153944
889.535	2	0.144449
890.453	2	0.152261
891.37	2	0.135063
892.287	2	0.147468
893.204	2	0.139279
894.121	2	0.142886
895.038	2	0.160207
895.955	2	0.134986
896.872	2	0.15495
897.789	2	0.140785
898.706	2	0.136781
899.62	2	0.136651
0.928	3	0.13623
1.845	3	0.143809
2.762	3	0.155222
3.679	3	0.147267
4.596	3	0.143972
5.513	3	0.13635
6.43	3	0.141583
7.347	3	0.14752
8.264	3	0.147015
9.181	3	0.137055
10.098	3	0.147445
11.015	3	0.134221
11.932	3	0.13614
12.849	3	0.137958
13.766	3	0.141887
14.683	3	0.150443
15.6	3	0.145392
16.517	3	0.145724
17.434	3	0.132777
18.351	3	0.136628
19.268	3	0.142418
20.185	3	0.150453
21.102	3	0.140812
22.019	3	0.145194
22.936	3	0.15103
23.853	3	0.150368
24.77	3	0.146696
25.688	3	0.130968
26.605	3	0.141945
27.522	3	0.143628
28.439	3	0.143982
29.356	3	0.145653
30.273	3	0.138292
31.19	3	0.152609
32.106	3	0.136366
33.024	3	0.139939
[truncated: 67,669 more rows]

## Sheet: Fig. 2c
D39 WT cadmium data (cadmium treated)
Time (sec)	Fraction	ppb
0.927	1	0.0993653
1.844	1	0.0705924
2.762	1	0.109831
3.679	1	0.103097
4.596	1	0.0925478
5.513	1	0.107945
6.43	1	0.106588
7.347	1	0.0914019
8.264	1	0.0844997
9.181	1	0.0535393
10.098	1	0.0694598
11.015	1	0.117556
11.932	1	0.0714005
12.849	1	0.085087
13.766	1	0.0977168
14.683	1	0.0898085
15.6	1	0.106023
16.517	1	0.0790589
17.434	1	0.0712498
18.351	1	0.128394
19.268	1	0.0973595
20.185	1	0.0795694
21.102	1	0.0946583
22.019	1	0.078113
22.936	1	0.0728051
23.853	1	0.0791875
24.77	1	0.0919926
25.687	1	0.10372
26.604	1	0.064626
27.522	1	0.0857838
28.439	1	0.103644
29.356	1	0.117687
30.273	1	0.0802515
31.19	1	0.0584684
32.106	1	0.108347
33.024	1	0.06632
33.941	1	0.0908123
34.858	1	0.0909885
35.775	1	0.0849282
36.692	1	0.0938322
37.609	1	0.0958892
38.526	1	0.0458256
39.443	1	0.101284
40.36	1	0.10071
41.277	1	0.0585794
42.194	1	0.0717128
43.111	1	0.0770038
44.028	1	0.0592561
44.945	1	0.11602
45.862	1	0.0806791
46.779	1	0.091339
47.696	1	0.0911041
48.613	1	0.081996
49.53	1	0.0864902
50.447	1	0.101625
51.364	1	0.099304
52.282	1	0.0984117
53.199	1	0.0955128
54.116	1	0.105502
55.033	1	0.0978712
55.95	1	0.112837
56.867	1	0.0800281
57.784	1	0.0824335
58.701	1	0.107525
59.618	1	0.0921079
60.535	1	0.0670085
61.452	1	0.0727979
62.369	1	0.0688858
63.286	1	0.0564471
64.203	1	0.0907978
65.12	1	0.0927016
66.037	1	0.0874906
66.954	1	0.0700343
67.871	1	0.0686923
68.788	1	0.0934086
69.705	1	0.0679657
70.622	1	0.0823831
71.539	1	0.14081
72.456	1	0.0742743
73.373	1	0.091874
74.29	1	0.0633864
75.207	1	0.0851697
76.124	1	0.094692
77.042	1	0.0775767
77.959	1	0.113937
78.876	1	0.0976832
79.793	1	0.0783669
80.71	1	0.121573
81.627	1	0.0830081
82.544	1	0.0944608
83.461	1	0.0604648
84.378	1	0.101941
85.295	1	0.0757852
86.212	1	0.0901697
87.129	1	0.0468851
88.046	1	0.0683644
88.963	1	0.0880734
89.88	1	0.0895459
90.797	1	0.106129
91.714	1	0.0659177
92.631	1	0.0883361
93.548	1	0.0888485
94.465	1	0.115819
95.382	1	0.0585205
96.298	1	0.101924
97.216	1	0.0703852
98.133	1	0.0953833
99.05	1	0.0929065
99.967	1	0.086858
100.884	1	0.107576
101.802	1	0.123428
102.719	1	0.0878193
103.636	1	0.0682352
104.553	1	0.068416
105.47	1	0.123309
106.387	1	0.0857898
107.304	1	0.0528642
108.221	1	0.11671
109.138	1	0.0790589
110.055	1	0.0647236
110.972	1	0.0757863
111.889	1	0.1107
112.806	1	0.0726231
113.723	1	0.106107
114.64	1	0.0800209
115.557	1	0.094203
116.474	1	0.0822642
117.391	1	0.046173
118.308	1	0.0826211
119.225	1	0.0784034
120.142	1	0.0663644
121.059	1	0.0840956
121.976	1	0.0748988
122.893	1	0.0820701
123.81	1	0.0412323
124.727	1	0.0507934
125.644	1	0.0719271
126.562	1	0.0722597
127.479	1	0.0916385
128.396	1	0.0816673
129.313	1	0.0845813
130.23	1	0.0524308
131.147	1	0.106725
132.064	1	0.0749501
132.981	1	0.0827297
133.898	1	0.0769841
134.815	1	0.0910526
135.732	1	0.0832871
136.649	1	0.0738895
137.566	1	0.0515418
138.483	1	0.103913
139.4	1	0.0568656
140.317	1	0.0511702
141.234	1	0.115914
142.151	1	0.115043
143.068	1	0.084366
143.985	1	0.0924641
144.902	1	0.0864287
145.819	1	0.0792919
146.736	1	0.0551628
147.653	1	0.0848865
148.57	1	0.0493505
149.487	1	0.0636747
150.404	1	0.0724894
151.321	1	0.0630427
152.239	1	0.0638935
153.156	1	0.0651043
154.073	1	0.118363
154.99	1	0.0751687
155.907	1	0.117521
156.824	1	0.0816583
157.741	1	0.0983191
158.658	1	0.0712234
159.575	1	0.0803981
160.492	1	0.0927832
161.409	1	0.0796044
162.326	1	0.0847516
163.243	1	0.0693073
164.16	1	0.0552426
165.077	1	0.0969553
165.994	1	0.0884741
166.911	1	0.0639852
167.828	1	0.0917223
168.745	1	0.0931763
169.662	1	0.0659024
170.579	1	0.099863
171.496	1	0.0726512
172.413	1	0.0530989
173.33	1	0.060316
174.247	1	0.070432
175.164	1	0.0667989
176.081	1	0.0731241
176.999	1	0.0453909
177.916	1	0.0779915
178.833	1	0.0798118
179.75	1	0.0750118
180.667	1	0.0411418
181.584	1	0.0709161
182.501	1	0.100943
183.418	1	0.0854837
184.335	1	0.0410561
185.252	1	0.0947608
186.169	1	0.0659436
187.086	1	0.0803913
188.003	1	0.0847804
188.92	1	0.0704869
189.837	1	0.0548617
190.754	1	0.0636128
191.671	1	0.105812
192.588	1	0.084464
193.505	1	0.0722901
194.422	1	0.0882799
195.339	1	0.0851363
196.256	1	0.0523961
197.173	1	0.0892025
198.09	1	0.0713169
199.007	1	0.0872643
199.924	1	0.0898042
200.841	1	0.0683941
201.759	1	0.0636439
202.676	1	0.0741641
203.593	1	0.0626399
204.51	1	0.0674765
205.427	1	0.114181
206.344	1	0.065004
207.261	1	0.0667616
208.178	1	0.035094
209.095	1	0.0640645
210.012	1	0.0592533
210.929	1	0.0694146
211.846	1	0.110468
212.763	1	0.0434598
213.68	1	0.0433293
214.597	1	0.0622613
215.514	1	0.0625736
216.431	1	0.0763703
217.348	1	0.0856318
218.265	1	0.0847617
219.182	1	0.0489993
220.099	1	0.052747
221.016	1	0.0602108
221.933	1	0.0498017
222.85	1	0.0569599
223.767	1	0.0718794
224.684	1	0.0933127
225.601	1	0.0776151
226.519	1	0.0673774
227.436	1	0.078189
228.353	1	0.110603
229.27	1	0.069426
230.187	1	0.0649695
231.104	1	0.0734178
232.021	1	0.0633369
232.938	1	0.0744638
233.855	1	0.0670279
234.772	1	0.0520509
235.689	1	0.0749727
236.606	1	0.109319
237.523	1	0.0382106
238.44	1	0.0802489
239.357	1	0.0738144
240.274	1	0.0546446
241.191	1	0.0851626
242.108	1	0.0527741
243.025	1	0.0495747
243.942	1	0.0694321
244.859	1	0.0922853
245.776	1	0.037462
246.693	1	0.0624647
247.61	1	0.0691026
248.527	1	0.0656907
249.444	1	0.0752437
250.361	1	0.0819448
251.279	1	0.0597979
252.196	1	0.0292976
253.113	1	0.131989
254.03	1	0.11748
254.947	1	0.108124
255.864	1	0.122039
256.781	1	0.101897
257.698	1	0.10258
258.615	1	0.0442607
259.532	1	0.0825666
260.449	1	0.0507776
261.366	1	0.0794413
262.283	1	0.0777064
263.2	1	0.0856405
264.117	1	0.0677869
265.034	1	0.103144
265.951	1	0.0942405
266.868	1	0.0865655
267.785	1	0.0858056
268.702	1	0.06961
269.619	1	0.0877123
270.536	1	0.0566245
271.453	1	0.102242
272.37	1	0.0769039
273.287	1	0.0812477
274.204	1	0.0623695
275.121	1	0.111976
276.038	1	0.0628855
276.956	1	0.055474
277.873	1	0.058821
278.79	1	0.0632419
279.707	1	0.0615459
280.624	1	0.10775
281.541	1	0.0764274
282.458	1	0.0644555
283.375	1	0.0479645
284.292	1	0.0795283
285.209	1	0.0424758
286.126	1	0.0817618
287.043	1	0.08764
287.96	1	0.0874876
288.877	1	0.0291421
289.794	1	0.0818138
290.711	1	0.0799212
291.628	1	0.0802716
292.545	1	0.0727256
293.462	1	0.0730147
294.379	1	0.0764201
295.296	1	0.0726467
296.213	1	0.101458
297.13	1	0.112322
298.047	1	0.0664358
298.964	1	0.0682546
299.881	1	0.0503397
300.798	1	0.0852077
301.716	1	0.110789
302.633	1	0.0538881
303.55	1	0.0751002
304.467	1	0.0887464
305.384	1	0.0602142
306.301	1	0.0858856
307.218	1	0.0953525
308.135	1	0.0627207
309.052	1	0.062561
309.969	1	0.0994636
310.886	1	0.0557061
311.803	1	0.0514492
312.72	1	0.112189
313.637	1	0.0569701
314.554	1	0.0596149
315.471	1	0.0758798
316.388	1	0.0752373
317.305	1	0.129095
318.222	1	0.0744055
319.139	1	0.0569551
320.056	1	0.0840593
320.973	1	0.0886906
321.89	1	0.0401015
322.807	1	0.0746623
323.724	1	0.0782234
324.641	1	0.0796495
325.558	1	0.0614886
326.476	1	0.0860111
327.393	1	0.0851311
328.31	1	0.0929781
329.227	1	0.0823769
330.144	1	0.102476
331.061	1	0.0909543
331.978	1	0.0509969
332.895	1	0.0524129
333.812	1	0.0960686
334.729	1	0.109888
335.646	1	0.0784116
336.563	1	0.0599177
337.48	1	0.0532256
338.397	1	0.0691442
339.314	1	0.0560646
340.231	1	0.0943527
341.148	1	0.0669899
342.065	1	0.0816892
342.982	1	0.0928562
343.899	1	0.0762273
344.816	1	0.0873522
345.733	1	0.0800127
346.65	1	0.0647294
347.567	1	0.0220632
348.484	1	0.0661212
349.401	1	0.0748588
350.318	1	0.0897209
351.236	1	0.101031
352.153	1	0.0599121
353.07	1	0.0681624
353.987	1	0.0754314
354.904	1	0.0551106
355.821	1	0.0866322
356.738	1	0.099363
357.655	1	0.0481004
358.572	1	0.0686736
359.489	1	0.0792546
360.406	1	0.0690492
361.323	1	0.0683053
362.24	1	0.0771992
363.157	1	0.0601493
364.074	1	0.119045
364.991	1	0.139196
365.908	1	0.0537687
366.825	1	0.0682314
367.742	1	0.128146
368.659	1	0.104734
369.576	1	0.0462391
370.493	1	0.0378711
371.41	1	0.0640196
372.327	1	0.059265
373.244	1	0.0604181
374.161	1	0.100098
375.078	1	0.065854
375.996	1	0.0926049
376.913	1	0.102035
377.83	1	0.07414
378.747	1	0.0868013
379.664	1	0.0766435
380.581	1	0.0958932
381.498	1	0.101224
382.415	1	0.0949315
383.332	1	0.0926739
384.249	1	0.0759522
385.166	1	0.0621282
386.083	1	0.0536484
387	1	0.103851
387.917	1	0.0612368
388.834	1	0.0628163
389.751	1	0.100289
390.668	1	0.0803926
391.585	1	0.0642663
392.502	1	0.0668992
393.419	1	0.0577043
394.336	1	0.0536807
395.253	1	0.0843199
396.17	1	0.0774221
397.087	1	0.0770174
398.004	1	0.0579568
398.921	1	0.0904443
399.838	1	0.0643158
400.756	1	0.0703715
401.673	1	0.0543035
402.59	1	0.119376
403.507	1	0.0896032
404.424	1	0.113768
405.341	1	0.0805811
406.258	1	0.0929069
407.175	1	0.0533089
408.092	1	0.0941549
409.009	1	0.0603025
409.926	1	0.0606697
410.843	1	0.0797705
411.76	1	0.0650487
412.677	1	0.0702215
413.594	1	0.0711531
414.511	1	0.124696
415.428	1	0.0663427
416.345	1	0.0840547
417.262	1	0.0896691
418.179	1	0.065236
419.096	1	0.102454
420.013	1	0.0932112
420.93	1	0.0503795
421.847	1	0.0764897
422.764	1	0.0623152
423.681	1	0.159587
424.598	1	0.0982006
425.515	1	0.0564486
426.433	1	0.0590409
427.35	1	0.0887544
428.267	1	0.0635919
429.184	1	0.0852193
430.101	1	0.0813241
431.018	1	0.0690143
431.935	1	0.0409691
432.852	1	0.11899
433.769	1	0.101005
434.686	1	0.0818694
435.603	1	0.0952021
436.52	1	0.0683686
437.437	1	0.0859142
438.354	1	0.0557474
439.271	1	0.107381
440.188	1	0.103698
441.105	1	0.0888841
442.022	1	0.106963
442.939	1	0.0782714
443.856	1	0.0759667
444.773	1	0.05742
445.69	1	0.074059
446.607	1	0.0793393
447.524	1	0.0569342
448.441	1	0.0712991
449.358	1	0.065051
450.275	1	0.0957554
451.193	1	0.104026
452.11	1	0.0646207
453.027	1	0.113411
453.944	1	0.0718835
454.861	1	0.0691702
455.778	1	0.0873769
456.695	1	0.0734187
457.612	1	0.11837
458.529	1	0.082455
459.446	1	0.118299
460.363	1	0.108791
461.28	1	0.0861394
462.197	1	0.0584084
463.114	1	0.0610965
464.031	1	0.0957266
464.948	1	0.106372
465.865	1	0.0947077
466.782	1	0.0664597
467.699	1	0.0691644
468.616	1	0.0812111
469.533	1	0.0644106
470.45	1	0.0800313
471.367	1	0.0804558
472.284	1	0.0980185
473.201	1	0.123932
474.118	1	0.073051
475.035	1	0.0954976
475.953	1	0.138603
476.87	1	0.11844
477.787	1	0.0830654
478.704	1	0.0924945
479.621	1	0.0692681
480.538	1	0.0870519
481.455	1	0.0881427
482.372	1	0.0556419
483.289	1	0.106908
484.206	1	0.0551049
485.123	1	0.0699741
486.04	1	0.0896824
486.957	1	0.148231
487.874	1	0.107952
488.791	1	0.0832229
489.708	1	0.0968532
490.625	1	0.0619226
491.542	1	0.0660582
492.459	1	0.0590023
493.376	1	0.110657
494.293	1	0.110809
495.21	1	0.114029
496.127	1	0.0742571
497.044	1	0.118933
497.961	1	0.105605
498.878	1	0.0757948
499.795	1	0.0658078
500.713	1	0.094306
501.63	1	0.105949
502.547	1	0.119076
503.464	1	0.123081
504.381	1	0.114085
505.298	1	0.0499746
506.215	1	0.0809396
507.132	1	0.0900928
508.049	1	0.0956527
508.966	1	0.107899
509.883	1	0.0846838
510.8	1	0.0701868
511.717	1	0.0928655
512.634	1	0.139638
513.551	1	0.0882992
514.468	1	0.0965088
515.385	1	0.086241
516.302	1	0.0906463
517.219	1	0.0820536
518.136	1	0.104215
519.053	1	0.119664
519.97	1	0.0647627
520.887	1	0.0894046
521.804	1	0.0484817
522.721	1	0.0883691
523.638	1	0.137497
524.555	1	0.0948422
525.473	1	0.0750223
526.39	1	0.124594
527.307	1	0.0954154
528.224	1	0.0930204
529.141	1	0.077732
530.058	1	0.126375
530.975	1	0.0909786
531.892	1	0.0838027
532.809	1	0.0775
533.726	1	0.0758851
534.643	1	0.0974018
535.56	1	0.0997463
536.477	1	0.116613
537.394	1	0.127284
538.311	1	0.113749
539.228	1	0.112453
540.145	1	0.0558665
541.062	1	0.193925
541.979	1	0.187534
542.896	1	0.131354
543.813	1	0.119188
544.73	1	0.196406
545.647	1	0.177047
546.564	1	0.159489
547.481	1	0.09504
548.398	1	0.139805
549.315	1	0.115113
550.233	1	0.129746
551.15	1	0.147319
552.067	1	0.128861
552.984	1	0.133962
553.901	1	0.073882
554.818	1	0.126606
555.734	1	0.128689
556.652	1	0.129682
557.569	1	0.145873
558.486	1	0.131035
559.403	1	0.175785
560.32	1	0.117382
561.237	1	0.102266
562.154	1	0.13696
563.071	1	0.100138
563.988	1	0.10298
564.905	1	0.0933421
565.822	1	0.132946
566.739	1	0.126574
567.656	1	0.0873312
568.573	1	0.129829
569.49	1	0.0361376
570.407	1	0.0612388
571.324	1	0.103497
572.241	1	0.132564
573.158	1	0.0985008
574.075	1	0.0973615
574.992	1	0.0934813
575.91	1	0.0656309
576.827	1	0.117737
577.744	1	0.0869278
578.661	1	0.0901822
579.578	1	0.0718674
580.495	1	0.0859748
581.412	1	0.0834831
582.329	1	0.0659981
583.246	1	0.0845065
584.163	1	0.0890382
585.08	1	0.135639
585.997	1	0.0799148
586.914	1	0.0547616
587.831	1	0.0603474
588.748	1	0.0788952
589.665	1	0.076569
590.582	1	0.0850635
591.499	1	0.0495043
592.416	1	0.0865047
593.333	1	0.0703914
594.25	1	0.11986
595.167	1	0.0551202
596.084	1	0.0794337
597.001	1	0.091618
597.918	1	0.0842367
598.835	1	0.0790379
599.752	1	0.0538213
600.67	1	0.0659414
601.587	1	0.062085
602.504	1	0.0609097
603.421	1	0.0633675
604.338	1	0.094206
605.255	1	0.103878
606.172	1	0.0529751
607.089	1	0.0370145
608.006	1	0.0264752
608.923	1	0.0542597
609.84	1	0.0605226
610.757	1	0.0835971
611.674	1	0.0956011
612.591	1	0.0855671
613.508	1	0.0559987
614.425	1	0.0520247
615.342	1	0.0722701
616.259	1	0.114517
617.176	1	0.0547791
618.093	1	0.0773685
619.01	1	0.089061
619.927	1	0.0145883
620.844	1	0.0627033
621.761	1	0.0382238
622.678	1	0.0768649
623.595	1	0.0691075
624.512	1	0.0503004
625.43	1	0.0891797
626.347	1	0.0752101
627.264	1	0.0742978
628.181	1	0.0393747
629.098	1	0.0950821
630.015	1	0.0935332
630.932	1	0.0114077
631.849	1	0.0111939
632.766	1	0.0652634
633.683	1	0.0460185
634.6	1	0.0910929
635.517	1	0.0334433
636.434	1	0.12198
637.351	1	0.0627229
638.268	1	0.0362034
639.185	1	0.0420194
640.102	1	0.0453173
641.019	1	0.081089
641.936	1	0.0633894
642.853	1	0.120631
643.77	1	0.057794
644.687	1	0.0832131
645.604	1	0.0359022
646.521	1	0.100236
647.438	1	0.030871
648.355	1	0.0578972
649.272	1	0.0146956
650.19	1	0.0450182
651.107	1	0.0571727
652.024	1	0.0624428
652.941	1	0.0504364
653.858	1	0.0342398
654.775	1	0.0696633
655.692	1	0.0550316
656.609	1	0.0687536
657.526	1	0.123899
658.443	1	0.0650617
659.36	1	0.0444141
660.277	1	0.0765804
661.194	1	0.0403274
662.111	1	0.0561538
663.028	1	0.0436299
663.945	1	0.0651996
664.862	1	0.0320388
665.779	1	0.0692241
666.696	1	0.0776044
667.613	1	0.0491109
668.53	1	0.0691656
669.447	1	0.0271745
670.364	1	0.0265252
671.281	1	0.0486368
672.198	1	0.0571523
673.115	1	0.0377066
674.032	1	0.0810378
674.95	1	0.0495914
675.867	1	0.0511955
676.784	1	0.0491534
677.701	1	0.0765852
678.618	1	0.0889411
679.535	1	0.0835471
680.452	1	0.049622
681.369	1	0.0957351
682.286	1	0.0882423
683.203	1	0.101533
684.12	1	0.0420923
685.037	1	0.0929773
685.954	1	0.0514735
686.871	1	0.0700438
687.788	1	0.0693934
688.705	1	0.0725913
689.622	1	0.0831348
690.539	1	0.0473114
691.456	1	0.104469
692.373	1	0.0792502
693.29	1	0.0557384
694.207	1	0.0982972
695.124	1	0.0643755
696.041	1	0.0736517
696.958	1	0.045387
697.875	1	0.0695921
698.792	1	0.0916571
699.71	1	0.0557624
700.627	1	0.0620183
701.544	1	0.0552792
702.461	1	0.0824747
703.378	1	0.0558761
704.295	1	0.0635074
705.212	1	0.0737456
706.129	1	0.0424416
707.046	1	0.106267
707.963	1	0.0471028
708.88	1	0.0491085
709.797	1	0.0793245
710.714	1	0.0532764
711.631	1	0.0850015
712.548	1	0.0291351
713.465	1	0.0751557
714.382	1	0.0630226
715.299	1	0.0549209
716.216	1	0.0766821
717.133	1	0.0675545
718.05	1	0.0475999
718.967	1	0.0690562
719.884	1	0.0754426
720.801	1	0.0666583
721.718	1	0.0460194
722.635	1	0.0447619
723.552	1	0.0490934
724.469	1	0.083788
725.387	1	0.0728503
726.304	1	0.06358
727.221	1	0.0524623
728.138	1	0.0193695
729.055	1	0.0375746
729.972	1	0.0921313
730.889	1	0.0675546
731.806	1	0.0622992
732.723	1	0.0816712
733.64	1	0.0378045
734.557	1	0.0391276
735.474	1	0.0739774
736.391	1	0.0526305
737.308	1	0.0840075
738.225	1	0.0652153
739.142	1	0.0674381
740.059	1	0.0894862
740.976	1	0.0619718
741.893	1	0.0329552
742.81	1	0.0351641
743.727	1	0.105821
744.644	1	0.0404176
745.561	1	0.0730404
746.478	1	0.0342877
747.395	1	0.037376
748.312	1	0.111149
749.229	1	0.0712027
750.147	1	0.0539625
751.064	1	0.0709342
751.981	1	0.0341554
752.898	1	0.0743323
753.815	1	0.0771537
754.732	1	0.0337869
755.649	1	0.0965228
756.566	1	0.0917686
757.483	1	0.0864695
758.4	1	0.072783
759.317	1	0.0678352
760.234	1	0.0446973
761.151	1	0.0653954
762.068	1	0.0365679
762.985	1	0.0498771
763.902	1	0.0634418
764.819	1	0.0549411
765.736	1	0.10233
766.653	1	0.0845535
767.57	1	0.0402165
768.487	1	0.0637372
769.404	1	0.0488487
770.321	1	0.0625972
771.238	1	0.0412937
772.155	1	0.047442
773.072	1	0.0913382
773.989	1	0.0613367
774.907	1	0.0482105
775.824	1	0.0416749
776.741	1	0.0424718
777.658	1	0.03734
778.575	1	0.0585521
779.492	1	0.0499216
780.409	1	0.0725962
781.326	1	0.0601084
782.243	1	0.0749765
783.16	1	0.0681849
784.077	1	0.0743245
784.994	1	0.0794831
785.911	1	0.0389668
786.828	1	0.0593957
787.745	1	0.041809
788.662	1	0.0681362
789.579	1	0.0401501
790.496	1	0.0665564
791.413	1	0.0529152
792.33	1	0.0573871
793.247	1	0.0494558
794.164	1	0.0577717
795.081	1	0.0605714
795.998	1	0.0465104
796.915	1	0.0395611
797.832	1	0.0461332
798.749	1	0.0360001
799.667	1	0.0610303
800.584	1	0.0609653
801.501	1	0.0574618
802.418	1	0.109076
803.335	1	0.0667641
804.252	1	0.0570395
805.169	1	0.0496114
806.086	1	0.0547344
807.003	1	0.0652043
807.92	1	0.0453715
808.837	1	0.0796768
809.754	1	0.0653373
810.671	1	0.050564
811.588	1	0.028329
812.505	1	0.0354522
813.422	1	0.0744427
814.339	1	0.0424742
815.256	1	0.028017
816.173	1	0.0811128
817.09	1	0.045792
818.007	1	0.0405763
818.924	1	0.0406805
819.841	1	0.0626232
820.758	1	0.0695861
821.675	1	0.0806458
822.592	1	0.0290147
823.509	1	0.061676
824.427	1	0.0372983
825.344	1	0.0652454
826.261	1	0.0516043
827.178	1	0.0470026
828.095	1	0.0530522
829.012	1	0.0446286
829.929	1	0.0824745
830.846	1	0.0402724
831.763	1	0.0699004
832.68	1	0.0207217
833.597	1	0.0477135
834.514	1	0.0703891
835.431	1	0.0515267
836.348	1	0.0750925
837.265	1	0.0592389
838.182	1	0.0300469
839.099	1	0.0620457
840.016	1	0.0515794
840.933	1	0.0247856
841.85	1	0.0358728
842.767	1	0.0581534
843.684	1	0.0476678
844.601	1	0.0945271
845.518	1	0.0554688
846.435	1	0.0612837
847.352	1	0.054719
848.269	1	0.0364996
849.187	1	0.0215825
850.104	1	0.0723303
851.021	1	0.0347139
851.938	1	0.0576156
852.855	1	0.0608787
853.772	1	0.0450828
854.689	1	0.0589175
855.606	1	0.0356487
856.523	1	0.0475759
857.44	1	0.0542117
858.357	1	0.0445515
859.274	1	0.0638331
860.191	1	0.0371877
861.108	1	0.0535095
862.025	1	0.0675235
862.942	1	0.0612285
863.859	1	0.101365
864.776	1	0.0521605
865.693	1	0.0629712
866.61	1	0.0945951
867.527	1	0.0265613
868.444	1	0.0560546
869.361	1	0.0395814
870.278	1	0.0399074
871.195	1	0.0226093
872.112	1	0.0724054
873.029	1	0.0774587
873.946	1	0.0405055
874.864	1	0.0803618
875.781	1	0.0252675
876.698	1	0.0460477
877.615	1	0.08958
878.532	1	0.059209
879.449	1	0.030993
880.366	1	0.0743039
881.283	1	0.0298416
882.2	1	0.0464672
883.117	1	0.0659422
884.034	1	0.0619752
884.951	1	0.0654346
885.868	1	0.0658542
886.785	1	0.0486998
887.702	1	0.0755323
888.619	1	0.0870496
889.536	1	0.0596149
890.453	1	0.077663
891.37	1	0.037194
892.287	1	0.0381274
893.204	1	0.0815731
894.121	1	0.0636338
895.038	1	0.0541344
895.955	1	0.0621421
896.872	1	0.0477126
897.789	1	0.0400818
898.706	1	0.0429413
899.621	1	0.0243309
0.927	2	0.0511121
1.844	2	0.0485878
2.761	2	0.054703
3.678	2	0.0738304
4.595	2	0.0622741
5.512	2	0.05801
6.429	2	0.0350396
7.346	2	0.0530408
8.263	2	0.0302625
9.18	2	0.108125
10.097	2	0.0495801
11.014	2	0.0745998
11.931	2	0.0691503
12.848	2	0.027904
13.765	2	0.0869162
14.682	2	0.0506048
15.599	2	0.0638156
16.516	2	0.0389756
17.434	2	0.0786061
18.351	2	0.0401142
19.268	2	0.0325408
20.185	2	0.0882314
21.102	2	0.0589025
22.019	2	0.0601507
22.936	2	0.040343
23.853	2	0.0500207
24.77	2	0.0525498
25.687	2	0.0499125
26.604	2	0.056787
27.521	2	0.0446062
28.438	2	0.0337528
29.354	2	0.0667358
30.272	2	0.0808736
31.189	2	0.0267509
32.106	2	0.0463258
33.023	2	0.0277449
33.94	2	0.064903
34.857	2	0.0561671
35.774	2	0.0672363
36.691	2	0.0500615
37.608	2	0.0679665
38.525	2	0.068436
39.442	2	0.102018
40.359	2	0.0411075
41.276	2	0.0488741
42.194	2	0.0491498
43.111	2	0.0493632
44.028	2	0.0475963
44.945	2	0.0227339
45.862	2	0.0646383
46.779	2	0.0433984
47.696	2	0.0572779
48.613	2	0.0334621
49.53	2	0.0611017
50.447	2	0.0390007
51.364	2	0.0542582
52.281	2	0.027065
53.198	2	0.0589379
54.115	2	0.0718455
55.032	2	0.102232
55.949	2	0.0391449
56.866	2	0.039445
57.783	2	0.039686
58.7	2	0.0368658
59.617	2	0.036458
60.534	2	0.0566245
61.451	2	0.0362555
62.368	2	0.0404059
63.285	2	0.0245419
64.202	2	0.0390656
65.119	2	0.0340681
66.036	2	0.0450059
66.954	2	0.0394338
67.871	2	0.0501756
68.788	2	0.0665097
69.705	2	0.0686997
70.622	2	0.052489
71.539	2	0.0558311
72.456	2	0.0332378
73.373	2	0.0652065
74.29	2	0.0651627
75.207	2	0.0322294
76.124	2	0.0397278
77.041	2	0.0533242
77.958	2	0.0849705
78.875	2	0.0510763
79.792	2	0.0478598
80.709	2	0.0704439
81.626	2	0.0644388
82.543	2	0.0471294
83.46	2	0.0587398
84.377	2	0.0606077
85.294	2	0.0655639
86.211	2	0.0275458
87.128	2	0.0237065
88.045	2	0.0228583
88.962	2	0.0447751
89.879	2	0.0320488
90.796	2	0.0465181
91.714	2	0.0346784
92.631	2	0.0954698
93.548	2	0.0460851
94.465	2	0.0539827
95.382	2	0.0539573
96.298	2	0.0513932
97.216	2	0.0252886
98.133	2	0.0410218
99.05	2	0.0516949
99.967	2	0.0306865
100.884	2	0.0344071
101.801	2	0.0210391
102.718	2	0.0533077
103.635	2	0.0370093
104.552	2	0.0499517
105.469	2	0.0420579
106.386	2	0.0689246
107.303	2	0.0392145
108.22	2	0.033538
109.137	2	0.0470186
110.054	2	0.0215243
110.971	2	0.0435917
111.888	2	0.0914506
112.805	2	0.0730142
113.722	2	0.0521025
114.639	2	0.0496312
115.556	2	0.07374
116.474	2	0.0561601
117.391	2	0.0572603
118.308	2	0.0280993
119.225	2	0.031889
120.142	2	0.0235105
121.059	2	0.0662603
121.976	2	0.0357068
122.893	2	0.0685891
123.81	2	0.0536091
124.727	2	0.0251081
125.644	2	0.040485
126.561	2	0.058649
127.478	2	0.0295384
128.395	2	0.115373
129.312	2	0.106704
130.229	2	0.0500724
131.146	2	0.0302771
132.063	2	0.0933598
132.98	2	0.0264725
133.897	2	0.0528083
134.814	2	0.0789199
135.731	2	0.0262946
136.648	2	0.0458493
137.565	2	0.0301925
138.482	2	0.0868165
139.399	2	0.0294937
140.316	2	0.0110908
141.234	2	0.0482123
142.151	2	0.0390314
143.068	2	0.0646885
143.985	2	0.0603159
144.902	2	0.0392924
145.819	2	0.00651103
146.736	2	0.030082
147.653	2	0.0345603
148.57	2	0.0658189
149.487	2	0.0295482
150.404	2	0.0408653
151.321	2	0.0242787
152.238	2	0.0252509
153.155	2	0.0221396
154.072	2	0.0257226
154.989	2	0.0315612
155.906	2	0.0470888
156.823	2	0.0374821
157.74	2	0.0598108
158.657	2	0.0277544
159.574	2	0.0674049
160.491	2	0.0498452
161.408	2	0.0375239
162.325	2	0.0804869
163.242	2	0.0603944
164.159	2	0.0338861
165.076	2	0.0430282
165.993	2	0.0396005
166.911	2	0.0423331
167.828	2	0.0236927
168.745	2	0.0180501
169.662	2	0.0431123
170.579	2	0.0514317
171.496	2	0.0323778
172.413	2	0.0292504
173.33	2	0.0651381
174.247	2	0.0388608
175.164	2	0.0452321
176.081	2	0.0423234
176.998	2	0.0304639
177.915	2	0.0562134
178.832	2	0.0301347
179.749	2	0.0266335
180.666	2	0.0579853
181.583	2	0.0494993
182.5	2	0.0457486
183.417	2	0.0558539
184.334	2	0.0614431
185.251	2	0.0654996
186.168	2	0.0363347
187.085	2	0.0369784
188.002	2	0.0459404
188.919	2	0.0369889
189.836	2	0.0516044
190.753	2	0.0395877
191.671	2	0.0607186
192.588	2	0.0207781
193.505	2	0.0301919
194.422	2	0.0421785
195.339	2	0.0264585
196.256	2	0.0407374
197.173	2	0.0295254
198.09	2	0.0774107
199.007	2	0.0240409
199.924	2	0.0363857
200.841	2	0.0698515
201.758	2	0.0554488
202.675	2	0.0484578
203.592	2	0.0445057
204.509	2	0.0572136
205.426	2	0.0337867
206.343	2	0.0369662
207.26	2	0.0337135
208.177	2	0.0514981
209.094	2	0.0592807
210.011	2	0.0475078
210.928	2	0.0626851
211.845	2	0.0391409
212.762	2	0.0473996
213.679	2	0.0669422
214.596	2	0.0356977
215.513	2	0.0175302
216.431	2	0.0420433
217.348	2	0.0264889
218.265	2	0.0549918
219.182	2	0.0588548
220.099	2	0.0572228
221.016	2	0.0470319
221.933	2	0.0269039
222.85	2	0.0292795
223.767	2	0.0507673
224.684	2	0.0531777
225.601	2	0.0379783
226.518	2	0.0569844
227.435	2	0.0727801
228.352	2	0.042918
229.269	2	0.0455176
230.186	2	0.033219
231.103	2	0.0342775
232.02	2	0.0464722
232.937	2	0.0268076
233.854	2	0.0185243
234.771	2	0.0320073
235.688	2	0.0326454
236.605	2	0.041756
237.522	2	0.0361605
238.439	2	0.0382128
239.356	2	0.0478559
240.273	2	0.0155643
241.191	2	0.0438533
242.108	2	0.0550178
243.025	2	0.00564239
243.942	2	0.0580203
244.859	2	0.0326875
245.776	2	0.0451331
246.693	2	0.0427226
247.61	2	0.0521128
248.527	2	0.0332258
249.444	2	0.0569504
250.361	2	0.0704293
251.278	2	0.0352258
252.195	2	0.0435416
253.112	2	0.0320427
254.029	2	0.0466366
254.946	2	0.0315209
255.863	2	0.0329369
256.78	2	0.0617397
257.697	2	0.0368073
258.614	2	0.0358964
259.531	2	0.0728157
260.448	2	0.0385552
261.365	2	0.035605
262.282	2	0.033342
263.199	2	0.0473953
264.116	2	0.0225736
265.033	2	0.0417006
265.951	2	0.0258405
266.868	2	0.0445011
267.785	2	0.0466046
268.702	2	0.0712647
269.619	2	0.0495801
270.536	2	0.0790199
271.453	2	0.0467304
272.37	2	0.0470908
273.287	2	0.0434983
274.204	2	0.0282815
275.121	2	0.0473024
276.038	2	0.070573
276.955	2	0.0338514
277.872	2	0.0858629
278.789	2	0.0688044
279.706	2	0.048926
280.623	2	0.0497516
281.54	2	0.0440014
282.457	2	0.0608299
283.374	2	0.0266655
284.291	2	0.0349347
285.208	2	0.0411008
286.125	2	0.0484478
287.042	2	0.0607907
287.959	2	0.0521218
288.876	2	0.0347718
289.793	2	0.0292733
290.711	2	0.0903735
291.628	2	0.0534583
292.545	2	0.0394713
293.462	2	0.0424473
294.379	2	0.0200756
295.296	2	0.044109
296.213	2	0.0390382
297.13	2	0.0281221
298.047	2	0.0461969
298.964	2	0.0353004
299.881	2	0.0323395
300.798	2	0.052181
301.715	2	0.0286964
302.632	2	0.0637895
303.549	2	0.0472252
304.466	2	0.0448952
305.383	2	0.0434791
306.3	2	0.034619
307.217	2	0.0349067
308.134	2	0.0460355
309.051	2	0.0629411
309.968	2	0.040233
310.885	2	0.0244756
311.802	2	0.0449805
312.719	2	0.013705
313.636	2	0.0405201
314.553	2	0.0557979
315.47	2	0.0451473
316.388	2	0.0486458
317.304	2	0.0223756
318.222	2	0.0891601
319.139	2	0.0478925
320.056	2	0.0454734
320.973	2	0.0634766
321.89	2	0.0847665
322.807	2	0.0689806
323.724	2	0.0490378
324.641	2	0.033502
325.558	2	0.0409822
326.475	2	0.0660708
327.392	2	0.0527359
328.309	2	0.0344472
329.226	2	0.0485009
330.143	2	0.0478593
331.06	2	0.0348806
331.977	2	0.0402941
332.894	2	0.0321897
333.811	2	0.037521
334.728	2	0.046411
335.645	2	0.0649354
336.562	2	0.0467388
337.479	2	0.0526814
338.396	2	0.0540929
339.313	2	0.0600944
340.23	2	0.051742
341.148	2	0.0318374
342.065	2	0.0402399
342.982	2	0.0346896
343.899	2	0.0434556
344.816	2	0.0503996
345.733	2	0.0508266
346.65	2	0.0413313
347.567	2	0.0707449
348.484	2	0.0416325
349.401	2	0.0238735
350.318	2	0.01882
351.235	2	0.055007
352.152	2	0.0517868
353.069	2	0.0574667
353.986	2	0.0427071
354.903	2	0.0584826
355.82	2	0.0629194
356.737	2	0.0455886
357.654	2	0.0630151
358.571	2	0.032898
359.488	2	0.0323882
360.405	2	0.0459863
361.322	2	0.0377547
362.239	2	0.0342929
363.156	2	0.0381225
364.073	2	0.0727972
364.99	2	0.0401564
365.908	2	0.057139
366.825	2	0.0630644
367.742	2	0.0565808
368.659	2	0.0447212
369.576	2	0.0637879
370.493	2	0.0674944
371.41	2	0.0589513
372.327	2	0.042299
373.244	2	0.0530258
374.161	2	0.0696074
375.078	2	0.0372741
375.995	2	0.0631979
376.912	2	0.0433627
377.829	2	0.036099
378.746	2	0.0327741
379.663	2	0.04363
380.58	2	0.043794
381.497	2	0.0371812
382.414	2	0.0260643
383.331	2	0.0291449
384.248	2	0.0463421
385.165	2	0.0865182
386.082	2	0.0517385
386.999	2	0.0302748
387.916	2	0.0531024
388.833	2	0.0431356
389.75	2	0.0124178
390.668	2	0.0794151
391.585	2	0.0503054
392.502	2	0.0703196
393.419	2	0.0451795
394.336	2	0.0383306
395.253	2	0.0528869
396.17	2	0.0524657
397.087	2	0.0287115
398.004	2	0.0224947
398.921	2	0.0426381
399.838	2	0.0688404
400.755	2	0.0229086
401.672	2	0.0799804
402.589	2	0.0644414
403.506	2	0.041105
404.423	2	0.040053
405.34	2	0.0301328
406.257	2	0.0375609
407.174	2	0.0273994
408.091	2	0.0362517
409.008	2	0.0445084
409.925	2	0.0506209
410.842	2	0.0194363
411.759	2	0.0287636
412.676	2	0.0385792
413.593	2	0.0322415
414.51	2	0.0608489
415.428	2	0.0474149
416.345	2	0.0415909
417.262	2	0.0415778
418.179	2	0.0606505
419.096	2	0.0396856
420.013	2	0.0195515
420.93	2	0.0366626
421.847	2	0.00888794
422.764	2	0.0798794
423.681	2	0.0297046
424.598	2	0.054063
425.515	2	0.0506008
426.432	2	0.0349276
427.349	2	0.052809
428.266	2	0.0610534
429.183	2	0.075259
430.1	2	0.025432
431.017	2	0.0606864
431.934	2	0.0485929
432.851	2	0.052432
433.768	2	0.0591759
434.685	2	0.0281312
435.602	2	0.0417435
436.519	2	0.0280694
437.436	2	0.045745
438.353	2	0.0489161
439.27	2	0.0489301
440.188	2	0.0495593
441.105	2	0.0405443
442.022	2	0.0863893
442.939	2	0.0360009
443.856	2	0.0200491
444.773	2	0.0706955
445.69	2	0.0512768
446.607	2	0.0416945
447.524	2	0.0357576
448.441	2	0.0344065
449.358	2	0.0456749
450.275	2	0.0253016
451.192	2	0.0384035
452.109	2	0.0566201
453.026	2	0.0485426
453.943	2	0.0170397
454.86	2	0.0716772
455.777	2	0.0550783
456.694	2	0.0355288
457.611	2	0.0559806
458.528	2	0.0523547
459.445	2	0.0549576
460.362	2	0.0588987
461.279	2	0.0502776
462.196	2	0.057946
463.113	2	0.0224147
464.03	2	0.0251957
464.947	2	0.0411826
465.865	2	0.0669963
466.782	2	0.0261772
467.699	2	0.0735916
468.616	2	0.0560318
469.533	2	0.0386175
470.45	2	0.0260803
471.367	2	0.0611137
472.284	2	0.0347772
473.201	2	0.0759748
474.118	2	0.0582077
475.035	2	0.0549721
475.952	2	0.0585151
476.869	2	0.0391859
477.786	2	0.0449371
478.703	2	0.0703912
479.62	2	0.06554
480.537	2	0.0402795
481.454	2	0.0367089
482.371	2	0.0378426
483.288	2	0.0377428
484.205	2	0.0575274
485.122	2	0.0475288
486.039	2	0.0731018
486.956	2	0.0214902
487.872	2	0.0393887
488.79	2	0.0526799
489.707	2	0.0414098
490.625	2	0.037726
491.542	2	0.0583137
492.459	2	0.0341795
493.376	2	0.0185368
494.293	2	0.0356749
495.21	2	0.0417949
496.127	2	0.0263728
497.044	2	0.0434532
497.961	2	0.0538153
498.878	2	0.0382127
499.795	2	0.0590013
500.712	2	0.0554566
501.629	2	0.0322153
502.546	2	0.0565069
503.463	2	0.0298021
504.38	2	0.0622474
505.297	2	0.042881
506.214	2	0.0724806
507.131	2	0.0441803
508.048	2	0.040232
508.965	2	0.00902271
509.882	2	0.0651457
510.799	2	0.0481363
511.716	2	0.0150568
512.633	2	0.0312923
513.55	2	0.0602261
514.467	2	0.0600868
515.385	2	0.039483
516.302	2	0.0712743
517.219	2	0.0331074
518.136	2	0.0409209
519.053	2	0.0570476
519.97	2	0.0236159
520.887	2	0.0383062
521.804	2	0.0547475
522.721	2	0.0431146
523.638	2	0.0705697
524.555	2	0.0480831
525.472	2	0.0650524
526.389	2	0.0717229
527.306	2	0.0322499
528.223	2	0.0702935
529.14	2	0.0731768
530.057	2	0.0494915
530.974	2	0.0645883
531.891	2	0.0462612
532.808	2	0.0741993
533.725	2	0.0258326
534.642	2	0.0633497
535.559	2	0.0587795
536.476	2	0.0518614
537.393	2	0.0351777
538.31	2	0.0478176
539.227	2	0.0154672
540.145	2	0.0536475
541.062	2	0.0402285
541.979	2	0.0421894
542.896	2	0.0584785
543.813	2	0.055383
544.73	2	0.0437417
545.647	2	0.0368308
546.564	2	0.0403996
547.481	2	0.0328578
548.398	2	0.057689
549.315	2	0.0407019
550.232	2	0.0533311
551.149	2	0.0416873
552.066	2	0.0652284
552.983	2	0.0688063
553.9	2	0.0613021
554.817	2	0.0590453
555.734	2	0.0598965
556.651	2	0.0465675
557.568	2	0.0697729
558.485	2	0.0686382
559.402	2	0.104294
560.319	2	0.0674351
561.236	2	0.0307042
562.153	2	0.0529578
563.07	2	0.0764958
563.987	2	0.0379085
564.905	2	0.0611509
565.822	2	0.0709692
566.739	2	0.0899618
567.656	2	0.0309022
568.573	2	0.0663692
569.49	2	0.0595965
570.407	2	0.0391659
571.324	2	0.0724545
572.241	2	0.0527465
573.158	2	0.033024
574.075	2	0.0521273
574.992	2	0.0379809
575.909	2	0.0670994
576.826	2	0.0671483
577.743	2	0.0367533
578.66	2	0.0550193
579.577	2	0.0392978
580.494	2	0.0680004
581.411	2	0.0569385
582.328	2	0.0392969
583.245	2	0.06139
584.162	2	0.0493178
585.079	2	0.0222466
585.996	2	0.0291364
586.913	2	0.0447372
587.83	2	0.0352164
588.747	2	0.0483774
589.665	2	0.0609284
590.582	2	0.026024
591.499	2	0.0152486
592.416	2	0.0381046
593.333	2	0.0383206
594.25	2	0.0324018
595.167	2	0.0280025
596.084	2	0.0520417
597.001	2	0.0561673
597.918	2	0.0204343
598.835	2	0.035565
599.752	2	0.0133788
600.669	2	0.0181171
601.586	2	0.0325693
602.503	2	0.040738
603.42	2	0.0538228
604.337	2	0.0291472
605.254	2	0.0379193
606.171	2	0.0755576
607.088	2	0.0403478
608.005	2	0.0686623
608.922	2	0.0320128
609.839	2	0.0324781
610.756	2	0.0129567
611.673	2	0.0685821
612.59	2	0.0692236
613.507	2	0.0551669
614.424	2	0.0454979
615.342	2	0.0792629
616.259	2	0.00933274
617.176	2	0.0479379
618.093	2	0.0316428
619.01	2	0.0368899
619.927	2	0.0267175
620.844	2	0.0263182
621.761	2	0.0592334
622.678	2	0.0565281
623.595	2	0.0528399
624.512	2	0.0504401
625.429	2	0.023983
626.346	2	0.0788793
627.263	2	0.0400098
628.18	2	0.0640203
629.097	2	0.0502689
630.014	2	0.0383471
630.931	2	0.0635163
631.848	2	0.035594
632.765	2	0.0258556
633.682	2	0.0646395
634.599	2	0.0485034
635.516	2	0.108097
636.433	2	0.0534726
637.35	2	0.058049
638.267	2	0.0324649
639.184	2	0.0687989
640.102	2	0.0532597
641.019	2	0.0317935
641.936	2	0.0715651
642.853	2	0.053826
643.77	2	0.0517182
644.687	2	0.063448
645.604	2	0.0254986
646.521	2	0.0610767
647.438	2	0.0524951
648.355	2	0.024569
649.272	2	0.0535885
650.189	2	0.0649903
651.106	2	0.049504
652.023	2	0.0365616
652.94	2	0.0726851
653.857	2	0.0443591
654.774	2	0.00446969
655.691	2	0.0562019
656.608	2	0.0492908
657.525	2	0.0509646
658.442	2	0.0222971
659.359	2	0.0330728
660.276	2	0.0489623
661.193	2	0.0152331
662.11	2	0.0430101
663.027	2	0.0260958
663.944	2	0.0369466
664.862	2	0.0306897
665.779	2	0.0474463
666.696	2	0.0202912
667.613	2	0.0257175
668.53	2	0.0409832
669.447	2	0.0509421
670.364	2	0.0606102
671.281	2	0.0598499
672.198	2	0.0339003
673.115	2	0.0580023
674.032	2	0.0619758
674.949	2	0.031857
675.866	2	0.0487279
676.783	2	0.0622829
677.7	2	0.0276107
678.617	2	0.0431969
679.534	2	0.0322811
680.451	2	0.0821532
681.368	2	0.0613367
682.285	2	0.00729114
683.202	2	0.0916547
684.119	2	0.0603854
685.036	2	0.0295392
685.953	2	0.0213732
686.87	2	0.0510567
687.787	2	0.061449
688.704	2	0.0176672
689.622	2	0.0410186
690.539	2	0.0402392
691.456	2	0.0394836
692.373	2	0.0489257
693.29	2	0.0634039
694.207	2	0.049862
695.124	2	0.0613211
696.041	2	0.0621256
696.958	2	0.0703445
697.875	2	0.0848003
698.792	2	0.0596684
699.709	2	0.040332
700.626	2	0.0262744
701.543	2	0.0613113
702.46	2	0.0765163
703.377	2	0.0718422
704.294	2	0.0474431
705.211	2	0.0504289
706.128	2	0.043632
707.045	2	0.0133649
707.962	2	0.0232252
708.879	2	0.0641039
709.796	2	0.0791342
710.713	2	0.0752782
711.63	2	0.0489833
712.547	2	0.0490579
713.464	2	0.0746831
714.382	2	0.0644968
715.299	2	0.0792344
716.216	2	0.0543172
717.133	2	0.0374985
718.05	2	0.0379846
718.967	2	0.0385529
719.884	2	0.0294604
720.801	2	0.0380396
721.718	2	0.0519329
722.635	2	0.0427773
723.552	2	0.046886
724.469	2	0.0412957
725.386	2	0.0490496
726.303	2	0.0371353
727.22	2	0.067162
728.137	2	0.0222109
729.054	2	0.0469815
729.971	2	0.0581663
730.888	2	0.0363795
731.805	2	0.0414354
732.722	2	0.0546872
733.639	2	0.0416128
734.556	2	0.0291216
735.473	2	0.106217
736.39	2	0.0831361
737.307	2	0.0561431
738.224	2	0.0382988
739.142	2	0.0900763
740.059	2	0.0602907
740.976	2	0.0743768
741.893	2	0.058093
742.81	2	0.0509598
743.727	2	0.0702983
744.644	2	0.0699319
745.561	2	0.0757997
746.478	2	0.0141065
747.395	2	0.0648404
748.312	2	0.0175248
749.229	2	0.046622
750.146	2	0.0690436
751.062	2	0.0411481
751.98	2	0.0416554
752.897	2	0.0404457
753.814	2	0.0376145
754.731	2	0.0646629
755.648	2	0.0354922
756.565	2	0.0829168
757.482	2	0.0521624
758.399	2	0.0365124
759.316	2	0.0613906
760.233	2	0.0658336
761.15	2	0.0600918
762.067	2	0.0446247
762.984	2	0.0579607
763.902	2	0.0201275
764.819	2	0.0322194
765.736	2	0.0720482
766.653	2	0.0423617
767.57	2	0.0284553
768.487	2	0.0669252
769.404	2	0.0365011
770.321	2	0.0359678
771.238	2	0.0176543
772.155	2	0.0567125
773.072	2	0.0769154
773.989	2	0.0294065
774.906	2	0.0417493
775.823	2	0.0474488
776.74	2	0.0463399
777.657	2	0.0591682
778.574	2	0.0475964
779.491	2	0.0712768
780.408	2	0.0640928
781.325	2	0.0574761
782.242	2	0.030421
783.159	2	0.0679137
784.076	2	0.0091345
784.993	2	0.0142492
785.91	2	0.127358
786.827	2	0.0407432
787.744	2	0.0248878
788.661	2	0.0585043
789.579	2	0.0644694
790.496	2	0.0196497
791.413	2	0.0369148
792.33	2	0.0357782
793.247	2	0.0908615
794.164	2	0.0934844
795.081	2	0.029878
795.998	2	0.0455779
796.915	2	0.0516622
797.832	2	0.0680058
798.749	2	0.0265571
799.666	2	0.0369693
800.583	2	0.0690844
801.5	2	0.0724172
802.417	2	0.0308029
803.334	2	0.0268825
804.251	2	0.0358407
805.168	2	0.0427968
806.085	2	0.051735
807.002	2	0.0680903
807.919	2	0.0551997
808.836	2	0.0560985
809.753	2	0.0177275
810.67	2	0.0330173
811.587	2	0.0338141
812.504	2	0.0496897
813.421	2	0.0595327
814.339	2	0.097973
815.256	2	0.0529277
816.173	2	0.0418149
817.09	2	0.067942
818.007	2	0.0143315
818.924	2	0.04214
819.841	2	0.0362391
820.758	2	0.0387827
821.675	2	0.039212
822.592	2	0.0326958
823.509	2	0.051856
824.426	2	0.0893212
825.343	2	0.0289903
826.26	2	0.0191734
827.177	2	0.0648404
828.094	2	0.0391698
829.011	2	0.048646
829.928	2	0.083005
830.845	2	0.0533195
831.762	2	0.0287654
832.679	2	0.0400678
833.596	2	0.0454272
834.513	2	0.0660681
835.43	2	0.0396951
836.347	2	0.0338468
837.264	2	0.0374839
838.181	2	0.0552433
839.099	2	0.0135229
840.016	2	0.0703531
840.933	2	0.0497091
841.85	2	0.0455871
842.767	2	0.0347085
843.684	2	0.0681628
844.601	2	0.0321849
845.518	2	0.061895
846.435	2	0.039794
847.352	2	0.0345065
848.269	2	0.0441432
849.186	2	0.0510592
850.103	2	0.0277556
851.02	2	0.0727209
851.937	2	0.032943
852.854	2	0.0318849
853.771	2	0.0633214
854.688	2	0.0791217
855.605	2	0.0846784
856.522	2	0.0277391
857.439	2	0.0386577
858.356	2	0.0327498
859.273	2	0.0378937
860.19	2	0.048833
861.107	2	0.0685278
862.024	2	0.0414177
862.941	2	0.0402106
863.859	2	0.0558956
864.776	2	0.0120249
865.693	2	0.0374924
866.61	2	0.0369188
867.527	2	0.0310244
868.444	2	0.0552469
869.361	2	0.0427883
870.278	2	0.0707926
871.195	2	0.0736965
872.112	2	0.0518401
873.029	2	0.0333073
873.946	2	0.0328565
874.863	2	0.0705285
875.78	2	0.0702004
876.697	2	0.0756145
877.614	2	0.0451096
878.531	2	0.0538409
879.448	2	0.0643507
880.365	2	0.0252784
881.282	2	0.0507776
882.199	2	0.0663931
883.116	2	0.0792075
884.033	2	0.0835739
884.95	2	0.0689845
885.867	2	0.0626579
886.784	2	0.0446121
887.701	2	0.0694639
888.619	2	0.0431298
889.536	2	0.0322981
890.453	2	0.0213208
891.37	2	0.0643151
892.287	2	0.0171949
893.204	2	0.0653627
894.121	2	0.0335203
895.038	2	0.0327721
895.955	2	0.0107766
896.872	2	0.0337669
897.789	2	0.0103826
898.706	2	0.0661045
899.62	2	0.0207213
0.928	3	0.023762
1.845	3	0.067524
2.762	3	0.0418555
3.679	3	0.0404351
4.596	3	0.0416502
5.513	3	0.024455
6.43	3	0.0495651
7.347	3	0.0363873
8.264	3	0.0350732
9.181	3	0.0329172
10.098	3	0.071221
11.015	3	0.0685058
11.932	3	0.0331984
12.849	3	0.0740999
13.766	3	0.0616791
14.683	3	0.0138231
15.6	3	0.0402261
16.517	3	0.0146775
17.434	3	0.0508259
18.351	3	0.0369546
19.268	3	0.0484753
20.185	3	0.055261
21.102	3	0.027482
22.019	3	0.0755222
22.936	3	0.0686774
23.853	3	0.0269838
24.77	3	0.0331087
25.688	3	0.0482849
26.605	3	0.0831692
27.522	3	0.0403732
28.439	3	0.0255812
29.356	3	0.0463753
30.273	3	0.0409557
31.19	3	0.0975129
32.106	3	0.0297386
33.024	3	0.0503593
[truncated: 67,669 more rows]

## Sheet: Fig. 3
Metabolomics Data (Metabolon)
BIOCHEMICAL	SUPER_PATHWAY	SUB_PATHWAY	COMP_ID	PLATFORM	CHEMICAL_ID	RI	MASS	CAS	PUBCHEM	CHEMSPIDER	KEGG	Group HMDB_ID	D39 WT Untreated	D39 WT Untreated	D39 WT Untreated	D39 WT Untreated	D39 WT Untreated	D39 WT Untreated	D39 WT 30 uM Cd	D39 WT 30 uM Cd	D39 WT 30 uM Cd	D39 WT 30 uM Cd	D39 WT 30 uM Cd	D39 WT 30 uM Cd
N6-carboxymethyllysine	Carbohydrate	Advanced Glycation End-product	36713	LC/MS Pos Early	100001768	2500	205.118	5746-04-03		11217184			20297072	8871070	8968339	9148260	8920558	8595411	11768400	11103457	12399916	6480459	6496650	10781783
3-sulfo-L-alanine	Amino Acid	Alanine and Aspartate Metabolism	47089	LC/MS Pos Early	382	570	170.012	498-40-8	72886	65718	C00506	HMDB02757	9005662	10801723	10884930	10207622	10681848	9873399	4154586	3694712	3847020	4159526	4317912	3640575
alanine	Amino Acid	Alanine and Aspartate Metabolism	1126	LC/MS Pos Early	811	1700	90.055	56-41-7	5950	5735	C00041	HMDB00161	1319206912	1469314688	1364862336	1451285888	1406504832	1333153280	914993664	1042223680	821835072	1038525696	1015842048	864841280
asparagine	Amino Acid	Alanine and Aspartate Metabolism	512	LC/MS Pos Early	917	1225	133.061	70-47-3	6267	6031	C00152	HMDB00168	762386816	858071488	887288960	895590208	844982720	848520000	592422080	568479744	558270400	611985536	592668480	546765888
aspartate	Amino Acid	Alanine and Aspartate Metabolism	443	LC/MS Pos Early	234	1165	134.045	56-84-8	5960	5745	C00049	HMDB00191	2162861568	2164980736	2177271808	2239941632	2235840000	2095425920	1268717952	1237249280	1218759168	1375388928	1336323072	1167256192
N-acetylalanine	Amino Acid	Alanine and Aspartate Metabolism	1585	LC/MS Polar	1110	1564.8	130.051	97-69-8	88064	79449	C02847	HMDB00766	47761596	48050648	50059304	49458888	52370664	46166376	29082996	26449564	28795624	27155750	26089100	24697030
N-acetylasparagine	Amino Acid	Alanine and Aspartate Metabolism	33942	LC/MS Polar	100001257	2250	173.057	4033-40-3	99715	90090		HMDB06028	9066196	10441629	10304566	10645922	10538830	9710519	6085950	6228447	6459063	7066206	6164791	5713376
N-acetylaspartate (NAA)	Amino Acid	Alanine and Aspartate Metabolism	22185	LC/MS Pos Early	100000787	880	176.055	997-55-7;997-55-7	65065	58576	C01042	HMDB00812	366663904	273782336	277404288	277570432	314224480	314454080	83235792	75579960	79173376	56295500	53410796	80066992
N-carbamoylalanine	Amino Acid	Alanine and Aspartate Metabolism	52340	LC/MS Pos Early	100006369	1005	133.061	77340-50-2	426409	377278			5457188	7126641	8149274	9674540	6612872	9175842	6672991	6503246	5862528	2479107	2079246	7434452
erythronate*	Carbohydrate	Aminosugar Metabolism	42420	LC/MS Polar	100001320	2186	135.03	88759-55-1	2781043	2061231		HMDB00613	726247040	361381920	359204064	365229472	383399232	329505504	854914112	795119104	792177216	153713424	154649040	671069760
glucosamine-6-phosphate	Carbohydrate	Aminosugar Metabolism	580	LC/MS Polar	290	4521.5	258.038	3616-42-0	439217	8013767	C00352	HMDB01254	570998	103699		200536	86702		1133095	1431917	1341349	1272468	1343003	1326207
N-acetyl-glucosamine 1-phosphate	Carbohydrate	Aminosugar Metabolism	15741	LC/MS Polar	1212	4052	300.049	31281-59-1	440364	389323	C04256	HMDB01367	675971	1199142	1186846	875100	872291	1322397	10594936	12404690	12218023	8849380	8890274	11853340
N-acetylglucosamine/N-acetylgalactosamine	Carbohydrate	Aminosugar Metabolism	46539	LC/MS Pos Early	100006435	715	222.097						1837737	1011344	999706	964559	1042598	1148416	1326777	1364995	1010671	2853353	2468487	1260130
N-acetylglucosaminylasparagine	Carbohydrate	Aminosugar Metabolism	48149	LC/MS Pos Early	1215	1212	336.14	2776-93-4	123826	21403014	C04540	HMDB00489		94103				81729			136085	128671	91179
N-acetylneuraminate	Carbohydrate	Aminosugar Metabolism	32377	LC/MS Pos Early	1162	660	310.113	131-48-6	439197	10292217	C00270	HMDB00230	1208307	2211107	1708341	1930669	1315729	1557424	3931729	5279328	4312543	4451899	2558464	4313538
gulonate*	Cofactors and Vitamins	Ascorbate and Aldarate Metabolism	46957	LC/MS Polar	100001586	2750	195.051	20246-53-1	9794176	7969943		HMDB03290		8160215	7555489	7450297		6595788				2652198	2640350	2648413
oxalate (ethanedioate)	Cofactors and Vitamins	Ascorbate and Aldarate Metabolism	20694	LC/MS Polar	100000841	3803	88.988	144-62-7	971	946	C00209	HMDB02329	17546618	10859672	12834665	12255704	11978860	11141213	5069808	12206028	9035617	10577500	6771629	12490440
threonate	Cofactors and Vitamins	Ascorbate and Aldarate Metabolism	27738	LC/MS Polar	100001022	2384	135.03	70753-61-6	151152	133224	C01620	HMDB00943	15803803	17372218	41223732	40111808	21083924	38515876	16742171	29658930	17626916	24790132	21434428	19820174
4-hydroxybenzoate	Xenobiotics	Benzoate Metabolism	21133	LC/MS Polar	100000862	1305	137.024	99-96-7	135	132	C00156	HMDB00500	1621803	1137847	1467652	1242600	1308020	1358612	2261704	2122644	2725082	1429041	1477665	2220752
benzoate	Xenobiotics	Benzoate Metabolism	15778	LC/MS Neg	100000008	1750	121.029	65-85-0	243	238	C00180	HMDB01870	5819968	4130568	11212897	4076037	20205600	13363311	11678505	20206452	19225080	5022032	8188693	11938107
hippurate	Xenobiotics	Benzoate Metabolism	15753	LC/MS Neg	100000014	2106.9	178.051	495-69-2	464	451	C01586	HMDB00714	446628	506138	541226	512684	511410	497855	294680	264113	280787	349044	323718	303803
biotin	Cofactors and Vitamins	Biotin Metabolism	568	LC/MS Pos Early	251	2253	245.095	58-85-5	171548	149962	C00120	HMDB00030	132126	384739	421228	393762	341492	534343	88882	108097		227419	160603	144243
carnitine	Lipid	Carnitine Metabolism	15500	LC/MS Pos Early	100000007	1978	162.112	461-05-2	10917	10455	C00318	HMDB00062	4709486	4967390	5523529	5996616	4982871	5487629	3832941	3728373	3715941	3521269	3086929	3281116
deoxycarnitine	Lipid	Carnitine Metabolism	36747	LC/MS Pos Early	100001662	2052	146.118	6249-56-5	134	705	C01181	HMDB01161	703622	615126	1018806	942184	787097	566203	445600	540412	511476	502529	435931	465212
2-pyrrolidinone	Xenobiotics	Chemical	31675	LC/MS Pos Early	100001081	1262	86.06	616-45-5	12025	11530		HMDB02039	5587015	6793077	5418029	6255796	5511105	4805010	5774691	5436995	4120153	4058852	3445254	3808542
ectoine	Xenobiotics	Chemical	35651	LC/MS Pos Early	100001635	1980	143.082	96702-03-3	126041	112069	C06231		4128870	4679277	5022668	5462098	4578809	5017767	3340789	2712548	2613271	3114863	2831943	2699622
glycerol 2-phosphate	Xenobiotics	Chemical	27728	LC/MS Polar	100001029	3681.7	171.006	819-83-0	2526	2431	C02979	HMDB02520	166926	109412	197788	156702	112767	160507		30443	78534	74088	65040	60386
indole-3-acetamide	Xenobiotics	Chemical	37448	LC/MS Pos Early	100002095	2306	175.087	879-37-8	397	386	C02693		109299	183563	115402	125133	134289	140729	104474
succinimide	Xenobiotics	Chemical	41888	LC/MS Polar	100003696	2155	116.035	123-56-8	11439	10955	C07273		1461346	1378565	1369875	1275387	1580896	1208867	1334712	1171142	1365481	687733	638108	1156730
sulfate*	Xenobiotics	Chemical	46960	LC/MS Polar	100002528	3728	96.9601	14808-79-8	1118	1086	C00059	HMDB01448	63527504	58972724	61821448	58012776	62612220	60841560	52581724	51191736	57082104	62343300	60174108	54472576
guanidinoacetate	Amino Acid	Creatine Metabolism	43802	LC/MS Pos Early	344	1937	118.061	352-97-6	763	743	C00581	HMDB00128	184452						325675	288902	237662		52726	266503
diacylglycerol (12:0/18:1, 14:0/16:1, 16:0/14:1) [1]*	Lipid	Diacylglycerol	55002	LC/MS Pos Late	100010958	2636	556.494						1229422	2116398	2132479	1648568	1949628	1577919	1146542	1116822	1015633	1594786	1775024	892022
diacylglycerol (12:0/18:1, 14:0/16:1, 16:0/14:1) [2]*	Lipid	Diacylglycerol	55001	LC/MS Pos Late	100010959	2716	556.494						17183848	23886200	25197336	24134784	20726296	21510282	15571628	13842140	18084056	20307512	19314616	16419378
diacylglycerol (14:0/18:1, 16:0/16:1) [1]*	Lipid	Diacylglycerol	54953	LC/MS Pos Late	100010934	3057	584.525						7289426	9593675	9433962	8494141	8002542	7116640	5015978	4460358	5916839	8189456	7692785	4458532
diacylglycerol (14:0/18:1, 16:0/16:1) [2]*	Lipid	Diacylglycerol	54954	LC/MS Pos Late	100010935	3183	584.525						45401952	73225184	70821656	73675568	67344088	62052556	37255312	32320544	42738540	47387688	49083956	32013370
diacylglycerol (16:1/18:2 [2], 16:0/18:3 [1])*	Lipid	Diacylglycerol	54966	LC/MS Pos Late	100010940	2733	608.525						13802779	7985445	12439737	9542020	14134047	12056290	3282715	2828489	3710887	4768163	4509534	3313189
oleoyl-linoleoyl-glycerol (18:1/18:2) [1]	Lipid	Diacylglycerol	46798	LC/MS Pos Late	100002989	3115	636.556	106292-55-1		23975985			2835580		2668800				1183345	661944	713040	1264188	1391855	893978
oleoyl-linoleoyl-glycerol (18:1/18:2) [2]	Lipid	Diacylglycerol	46799	LC/MS Pos Late	100002990	3223	636.556	104346-53-4					12618601	18344162	12730949	16058354	19227418	16610668	4634067	3101872	4205440	4528412	4871898	3823294
palmitoleoyl-linoleoyl-glycerol (16:1/18:2) [1]*	Lipid	Diacylglycerol	54967	LC/MS Pos Late	100010930	2664	608.525								3733780	2294651		2539215	1067270	775171	766290	1750236	1526212	969691
palmitoleoyl-oleoyl-glycerol (16:1/18:1) [1]*	Lipid	Diacylglycerol	52632	LC/MS Pos Late	100009053	3035	610.541		9543694	7822644		HMDB07131	11034964	11304037	12216070	9296888	10871930	11106165	3404097	371046	3666210	4601805	5658549	3522273
palmitoleoyl-oleoyl-glycerol (16:1/18:1) [2]*	Lipid	Diacylglycerol	52631	LC/MS Pos Late	100009054	3154	610.541						53308664	73069032	60630380	62461616	61371600	58190752	19516280	13000091	20750288	31689084	27077772	17399486
palmitoyl-linoleoyl-glycerol (16:0/18:2) [2]*	Lipid	Diacylglycerol	52634	LC/MS Pos Late	100009055	3197	610.541						29290962	40874324	41409412	41043732	35004976	35752140	13554331	9927970	15897556	19192370	17845456	9978338
palmitoyl-myristoyl-glycerol (16:0/14:0) [2]	Lipid	Diacylglycerol	57364	LC/MS Pos Late	100015610	3180	558.509						2425794	3763014	3839907	3969540	3377370	2996081	4205224	3831665	4832176	4663606	5038345	3453670
palmitoyl-oleoyl-glycerol (16:0/18:1) [1]*	Lipid	Diacylglycerol	54943	LC/MS Pos Late	100010916	3562	612.556						15182201	21183662	22774384	20275840	19357108	19603056	6559075	5276193	7381758	12891012	12080470	5646573
palmitoyl-oleoyl-glycerol (16:0/18:1) [2]*	Lipid	Diacylglycerol	54942	LC/MS Pos Late	100010917	3695	612.556						81624160	128889184	126119040	129375264	125567976	113515104	44386368	38089576	52322972	74311720	76071776	42811072
palmitoyl-palmitoyl-glycerol (16:0/16:0) [2]*	Lipid	Diacylglycerol	54990	LC/MS Pos Late	100010948	3734	586.541						1663359	2387793	2343526	2346930	2026584	1904883	2704148	2989610	3511386	4557133	4382990	3063461
alanylleucine	Peptide	Dipeptide	37093	LC/MS Pos Early	100001890	3055	203.139	1638-60-4	259583	227831		HMDB28691	12293864	15702206	15476775	19199468	14171446	17095090	16700178	15755212	14728961	19701440	18079320	15255868
glutaminylleucine	Peptide	Dipeptide	42994	LC/MS Pos Early	100003160	3009	260.16			16568303			1354468	1809170	1906451	1870455	1664653	1862406	2812214	2430191	2449720	2698297	2652921	2302689
glycylisoleucine	Peptide	Dipeptide	36659	LC/MS Pos Early	100001790	3002	189.123	19461-38-2	88079	19972556		HMDB28844	38015400	41730988	42532576	45661216	42527856	40360216	27779972	26437372	27227104	31560872	30565724	26699028
glycylleucine	Peptide	Dipeptide	34398	LC/MS Pos Early	100001258	3059	189.123	869-19-2	92843	83812	C02155	HMDB00759	27102012	30867210	30633872	32481538	32188926	29569418	24018454	22684172	23081304	29726068	28313740	22227938
glycylvaline	Peptide	Dipeptide	18357	LC/MS Pos Early	100000487	2734	175.108	1963-21-9	97417	2006926		HMDB28854	35183740	41027808	38935148	40326336	40715516	37605432	32609136	31465524	31652372	34419104	35427068	30939656
histidylalanine	Peptide	Dipeptide	42027	LC/MS Pos Early	100003542	3014	227.114	16874-75-2	351667	312232			987005	2311296	2121424	3325666	1556691	2909771	7889890	6929957	7101231	11190677	10209465	7185494
isoleucylglycine	Peptide	Dipeptide	40008	LC/MS Pos Early	100003169	2719	189.123	868-28-0	342532	303621			126568160	160817440	150111056	187098960	143277376	167645360	206882144	200357456	197739056	237574400	235132800	194167408
leucylalanine	Peptide	Dipeptide	40010	LC/MS Pos Early	100003179	2801	203.139	7298-84-2	259321	227625									4273800	3067418	2949478	3469463	1906066	2348514
leucylglycine	Peptide	Dipeptide	40045	LC/MS Pos Early	100003185	2778	189.123	686-50-0	79070	71402			6435130	8007363	6753129	10519704	5729571	10435854	15687592	14697987	15761082	19186718	16817684	13891998
lysylleucine	Peptide	Dipeptide	40020	LC/MS Pos Early	100003196	3370	260.197	7369-79-1	4682588	3870665			3917526	5918887	5744204	9202379	5204153	7360962	4909490	4252491	3450191	3902816	3330714	4466339
phenylalanylalanine	Peptide	Dipeptide	41374	LC/MS Pos Early	100003589	2909	237.123	3918-87-4	6993123;5488196	4589716			424512	628676	626229	883636	486060	889277	7092755	7139677	6461496	7764670	7427547	7195608
phenylalanylglycine	Peptide	Dipeptide	41370	LC/MS Pos Early	100003588	2898	223.108	721-90-4	98207	88678			2637371	3418184	3005751	3517011	2817709	3249341	3616666	3544456	3639332	4956347	4919968	3732776
prolylglycine	Peptide	Dipeptide	40703	LC/MS Pos Early	100003674	2136	173.092	2578-57-6	7408076;6426709	4932143			66014120	75790304	79722968	78812608	73759208	78056648	47478276	46405972	42666384	56309664	55010272	44874724
threonylphenylalanine	Peptide	Dipeptide	31530	LC/MS Pos Early	100001125	3077	267.134	16875-27-7	4099799;4099798	3313819			821608	1169835	1380905	1686413	1395570	1501468	3705478	3493061	2725474	3566964	3511958	3545337
tryptophylglycine	Peptide	Dipeptide	43028	LC/MS Neg	100003609	2481	260.104	7360-09-0	263471	231453			64063	98838	94166	102847	83849	84948	64462	47128	47180	257316	233088	53570
tyrosylglycine	Peptide	Dipeptide	41375	LC/MS Neg	100003598	1635	237.088	673-05-5	259323	227627			98080	163932	145727	267825	125644	243632	927924	894010	908908	1245504	1204219	947471
valylglutamine	Peptide	Dipeptide	42079	LC/MS Pos Early	100003640	2295	246.145	42854-54-6	5253209	4419671			1257361	1849639	1610193	2890028	1453955	2541726	24100416	21963520	20509432	24132688	22644796	21599460
valylglycine	Peptide	Dipeptide	40475	LC/MS Pos Early	100003641	2444	175.108	686-43-1	136487	120256		HMDB29127	19017958	26656158	26176482	29790026	22523734	29131708	43643216	44429960	44377056	49455256	47352032	41577188
valylleucine	Peptide	Dipeptide	39994	LC/MS Pos Early	100003210	3138	231.17	22906-55-4	352039	312586		HMDB29131	282679296	319944608	331212096	366341344	309324544	330488352	325279232	305570400	285578528	316413984	300706048	312614432
carnosine	Peptide	Dipeptide Derivative	1768	LC/MS Pos Early	249	2942	227.114	305-84-0	439224	388363	C00386	HMDB00033	163924	187801	138272	161714	203853	188831
trehalose	Carbohydrate	Disaccharides and Oligosaccharides	15573	LC/MS Polar	915	3495	387.114	6138-23-4	7427	7149	C01083	HMDB00975						98023	401273	213465	331507	177697	191011	315435
trehalose 6-phosphate	Carbohydrate	Disaccharides and Oligosaccharides	36828	LC/MS Polar	100000296	5000	421.075	136632-28-5	122336	109086	C00689	HMDB01124		180498	181656	154282	180398	140235	3026941	3490475	3118318	4242939	4971568	2723480
acetyl CoA	Lipid	Fatty Acid Metabolism	43840	LC/MS Neg	1830	1691	403.556	102029-73-2	444493	392413	C00024	HMDB01206	597689	6116954	5015385	7685786	5541657	8066615	860940	733078	990287	1069111	939728	764241
malonate	Lipid	Fatty Acid Synthesis	15872	LC/MS Polar	818	3447	103.004	141-82-2;26522-22-85-0	867	844	C00383	HMDB00691	62154404	53984396	65040964	65375932	69220312	55307568	64589500	58814272	57267708	38634576	34971640	46874200
2-hydroxyadipate	Lipid	Fatty Acid, Dicarboxylate	31934	LC/MS Polar	100001153	3000	161.046	18294-85-4	193530	167943	C02360	HMDB00321	4197964	2997981	2590424	5178526	2119680	2143711	1332539	2819062	1085591	1309913	1342994	1218668
2-hydroxyglutarate	Lipid	Fatty Acid, Dicarboxylate	37253	LC/MS Polar	100002070	3352.8	147.03	40951-21-1	43	42	C02630	HMDB00606	123380600	143475984	166051296	167833680	145281152	162492592	95232096	88747352	85601400	66808572	68270000	88518312
4-hydroxy-2-oxoglutaric acid	Lipid	Fatty Acid, Dicarboxylate	40062	LC/MS Polar	100002537	3073	161.009	1187-99-1	599	579	C01127	HMDB02070	877918	878575	981412	813431	1150962	765539	510185	390817	504291	309660	254393	332717
maleate	Lipid	Fatty Acid, Dicarboxylate	20676	LC/MS Polar	100000707	2510	115.004	110-16-7	444266	392248	C01384	HMDB00176	2711790	1860483	1785013	1866049	1818084	1848281	2056488	2021248	2095408	1304277	1162593	2084235
3-hydroxydecanoate	Lipid	Fatty Acid, Monohydroxy	22053	LC/MS Neg	100000997	4634.7	187.134	5561-87-5	26612	24790		HMDB02203	557573	639045	764230	604733	635833	619162	220508	237283	198627	244373	243441	172042
3-hydroxyhexanoate	Lipid	Fatty Acid, Monohydroxy	53230	LC/MS Polar	100006367	1082	131.071	10191-24-9	151492	133518			1591388	1326051	1676681	1699840	1601494	1484212	506520	961108	640262	1018373	884419	634376
3-hydroxylaurate	Lipid	Fatty Acid, Monohydroxy	32457	LC/MS Neg	100001112	5175	215.165	53941-38-1	94216	85026		HMDB00387	860810	831560	940894	767145	872927	765899	327500	310929	318545	295544	251626	288895
3-hydroxyoctanoate	Lipid	Fatty Acid, Monohydroxy	22001	LC/MS Neg	100000773	3446	159.103	88930-08-9	26613	24791		HMDB01954	215445	165992	190291	169481	210501	150615		67105				52650
3-hydroxypalmitate	Lipid	Fatty Acid, Monohydroxy	27503	LC/MS Neg	100000983	5476	271.228	928-17-6	301590	266538		HMDB10734	1804168	2614474	2971345	1977659	2676130	2785905	630839	406152	561580	810396	704140	569271
3-hydroxypropanoate	Lipid	Fatty Acid, Monohydroxy	1556	LC/MS Polar	115	1845	89.0244	503-66-2	68152	4573601	C01013	HMDB00700	1323056				1594467	2713410			741467		1342615
1-methyl-beta-carboline-3-carboxylic acid	Xenobiotics	Food Component/Plant	43449	LC/MS Pos Early	100004434	3073	227.082	22329-38-0	5406157	4546099			9707168	12338025	13378388	14829106	13553143	12842256	7137294	6748677	6526252	9863783	8687075	6084446
2,3-dihydroxyisovalerate	Xenobiotics	Food Component/Plant	38276	LC/MS Polar	100002417	1050	133.051	1756-18-9	677	657	C04039	HMDB12141	6068995	6181747	6372526	6836239	6689263	6113641	3924828	3389145	3755817	3892017	3988516	3323210
2-isopropylmalate	Xenobiotics	Food Component/Plant	15667	LC/MS Polar	100000409	2605	175.061	3237-44-3	77	76	C02504	HMDB00402	11231220	12268614	15050323	12956428	13272618	13173857	5506613	4218406	6609311	4163405	3513405	4513039
2-oxindole-3-acetate	Xenobiotics	Food Component/Plant	40479	LC/MS Pos Early	100003109	2378	192.066	2971-31-5	3080590	2338343			1818399	1773859	1317164	2033339	2213609	1257948	1846921	1882259	1615482	308717	240667
2-piperidinone	Xenobiotics	Food Component/Plant	43400	LC/MS Pos Early	100004295	1675	100.076	675-20-7	12665	12144			6216438	3139375	3992255	6958860	5226378	5016846	4429279	7482629	3771752	2786086	2232679	4461319
beta-guanidinopropanoate	Xenobiotics	Food Component/Plant	35101	LC/MS Pos Early	100001411	2145	132.077	353-09-3	67701	61020	C03065	HMDB13222	3944169	2189239	2262819	2438545	2396179	2205433	5077988	4922373	4659134	689770	648220	4483963
ergothioneine	Xenobiotics	Food Component/Plant	37459	LC/MS Pos Early	100002154	850	230.096	58511-63-0	3032311	2297320	C05570	HMDB03045							262753	346484	571167	975217	669510	719090
erythritol	Xenobiotics	Food Component/Plant	20699	LC/MS Polar	100000846	1491	167.056	149-32-6	222285	13835932	C00503	HMDB02994	314821	280712	428572	327389	361272	292925	116378	147981	179920	252340	269870	99062
gluconate	Xenobiotics	Food Component/Plant	587	LC/MS Polar	338	2922	195.051	527-07-1	10690	10240	C00257	HMDB00625	50996188	28345662	29193224	28355780	30084484	25529476	45630528	39611052	43286004	20642576	20036416	36127864
harmane	Xenobiotics	Food Component/Plant	27536	LC/MS Pos Early	100000799	3234	183.092	486-84-0	5281404	4444755	C09209		306315616	382132160	367459776	373175264	348262560	345788832	456713984	429217728	432830752	111023544	113108896	408266720
histidinol	Xenobiotics	Food Component/Plant	15316	LC/MS Pos Early	100000260	3041	142.097	1596-64-1	165271	144886	C00860	HMDB03431	682769	1142083	1245456	1189496	990185	1039638	533668	299659	307087	1779003	1612101	462299
homocitrate	Xenobiotics	Food Component/Plant	39601	LC/MS Polar	100002554	4416	205.035	320573-06-6	439459	388564	C01251	HMDB03518	8354564	4651626	5447339	5718778	6162281	4780445	7733219	6704393	7371312	3481256	4099378	5025240
N-glycolylneuraminate	Xenobiotics	Food Component/Plant	37123	LC/MS Pos Early	100001491	636	326.108	1113-83-3	123802	3794850	C03410	HMDB00833							80220	141419	114413	60866	45147	142155
pyrraline	Xenobiotics	Food Component/Plant	48428	LC/MS Neg	100001767	2304	253.119	74509-14-1		19980286			56042	55104	62267	73135	66776	57603	29004	29935	31020	24082	24598	16549
quinate	Xenobiotics	Food Component/Plant	18335	LC/MS Polar	100000442	2432.9	191.056	77-95-2	6508	10246715	C00296	HMDB03072	2758988	2269103	3299467	3148628	2381965	2726824	1537637	2094914	2114157	1992085	1861554	1990290
tyrosol	Xenobiotics	Food Component/Plant	41515	LC/MS Neg	100003493	2716	137.061	501-94-0	10393	9964	C06044	HMDB04284	204355	222553	241076	235051	261178	212453	153359	81507	127397	157637	171324	84703
fructose	Carbohydrate	Fructose, Mannose and Galactose Metabolism	48195	LC/MS Polar	878	2022.2	225.062	57-48-7	5984	5764	C00095	HMDB00660	857712	452754	551673	517078	480914	594206	783226	536230	629479	896101	1392147	514763
galactonate	Carbohydrate	Fructose, Mannose and Galactose Metabolism	27719	LC/MS Polar	100001026	3085	195.051	299-28-5	128869	114198	C00880	HMDB00565	27911052	3872616	15409714	14557196	3809303	13491049	22489248	17817832	7610202	9043402	9933562	14267903
galactose 1-phosphate	Carbohydrate	Fructose, Mannose and Galactose Metabolism	15706	LC/MS Polar	100000300	4552	259.022	19046-60-7	123912		C00446	HMDB00645	103831			99585		174302	332407	315219	489066	641976	504903	492543
mannitol/sorbitol	Carbohydrate	Fructose, Mannose and Galactose Metabolism	46142	LC/MS Polar	100001740	2260	181.072		5780	440	C01507	HMDB00247	10897876	11062152	11205248	11142824	11136636	10305839	7166417	6670997	6683301	9089426	7907211	6531862
mannose	Carbohydrate	Fructose, Mannose and Galactose Metabolism	48153	LC/MS Polar	803	2200	225.062	3458-28-4	18950	141983	C00159	HMDB00169	224328	66184		208284	202436	195401	189280	103389		477626	445730	139005
mannose-6-phosphate	Carbohydrate	Fructose, Mannose and Galactose Metabolism	1469	LC/MS Polar	294	4510	259.022	70442-25-0;104872-94-8	439198	19969422	C00275	HMDB01078	5238451	1681808	984226	2271749	1436717	1308414	9335914	10735473	10968263	8335286	9479536	9616221
gamma-glutamyl-alpha-lysine	Peptide	Gamma-glutamyl Amino Acid	55015	LC/MS Pos Early	100010901	2784	276.155		65254	58747			3649177	3025996	2923812	645724	963689	1979142	324384	913109	2455224	2499374	2115324	316337
gamma-glutamyl-epsilon-lysine	Peptide	Gamma-glutamyl Amino Acid	33934	LC/MS Pos Early	100001262	2717	276.155	17105-15-6	7015684;7015685	5378717		HMDB03869	1967247	1910812	1708849	2212304	2548810	1627201	2566495	2147464	2400123	2379651	2567838	1916454
gamma-glutamylalanine	Peptide	Gamma-glutamyl Amino Acid	37063	LC/MS Pos Early	100001843	1986	219.098	5875-41-2	440103	389104		HMDB29142	17950364	18529376	18895660	19147948	17593496	18489112	14541553	14736767	14315621	14116160	13631061	14468491
gamma-glutamylglutamate	Peptide	Gamma-glutamyl Amino Acid	36738	LC/MS Pos Early	331	1775	277.103	1116-22-9	92865	83831	C05282	HMDB11737	3565600	5433837	3718977	4917845	4884299	3864428	2945606	3374323		2635176	2988128	2355420
gamma-glutamylglutamine	Peptide	Gamma-glutamyl Amino Acid	2730	LC/MS Pos Early	1140	1430	276.119	10148-81-9	150914	133013	C05283	HMDB11738	7709580	7031402	8076445	7157471	7174461	7804096	5596079	4862400	5749030	6305570	6076843	5906423
gamma-glutamylglycine	Peptide	Gamma-glutamyl Amino Acid	33949	LC/MS Pos Early	100001294	1535	205.082	1948-29-4	165527	145071		HMDB11667	1220888	1042986	1060319		870110	1317227	1087431	829759	1123730	1190280	798804	1227819
gamma-glutamylhistidine	Peptide	Gamma-glutamyl Amino Acid	18245	LC/MS Pos Early	1235	2740	285.119	37460-15-4	7017195	5380197			1130155	1305235	1203888	1199403	1208928	1210794	608301	609559	638070	782495	860148	704100
gamma-glutamylisoleucine*	Peptide	Gamma-glutamyl Amino Acid	34457	LC/MS Neg	100001485	1635	259.13		14253342	21403145		HMDB11170	257282	254395	274745	247271	234931	231584	154432	138985	138821	124627	89076	118395
gamma-glutamylleucine	Peptide	Gamma-glutamyl Amino Acid	18369	LC/MS Neg	1268	1685	259.13	2566-39-4	151023	133115		HMDB11171	652036	653986	650710	713804	642002	625539	359612	337704	324987	321198	323166	276932
gamma-glutamylmethionine	Peptide	Gamma-glutamyl Amino Acid	44872	LC/MS Neg	100001313	1268	277.086	17663-87-5	7009567	5373147		HMDB29155	56568	158944	108222	143031	109302	121716
gamma-glutamylphenylalanine	Peptide	Gamma-glutamyl Amino Acid	33422	LC/MS Pos Early	100000491	2992	295.129	7432-24-8	111299	99868		HMDB00594	3512667	3344810	3077702	3063039	2715428	2735387	1435193	1615823	1713218	1607464	1577293	1177154
gamma-glutamylserine	Peptide	Gamma-glutamyl Amino Acid	54914	LC/MS Pos Early	100009231	1351	235.092	5875-35-4		18691889			5849795	6268957	7029727	6623832	5410190	6654497	4151964	4031453	3745763	4959343	4724702	4274234
gamma-glutamylthreonine	Peptide	Gamma-glutamyl Amino Acid	33364	LC/MS Pos Early	100001314	1750	249.108	5652-48-2		21403107		HMDB29159	6130530	7217798	7765506	6744304	7904969	7174201	5092981	4261145	4307642	5125665	4806902	4350122
gamma-glutamyltyrosine	Peptide	Gamma-glutamyl Amino Acid	2734	LC/MS Neg	1102	1240	309.109	7432-23-7	94340	85142		HMDB11741	125613	167493	135351	144561	151434	174622	82726	68714	75344	48182	52980	37521
gamma-glutamylvaline	Peptide	Gamma-glutamyl Amino Acid	43829	LC/MS Pos Early	100001126	2700	247.129	2746-34-1	7015683			HMDB11172	1810535	1744112			2361523	2366979	592069	196528	277925			149633
4-hydroxyglutamate	Amino Acid	Glutamate Metabolism	40499	LC/MS Pos Early	100002544	1141	164.055	2485-33-8	439902	388936	C03079	HMDB01344	1424803	1211894	1765347	1169920	1874020	1226218	1723982	1482426	2021144	1608438	1296534	1621046
gamma-aminobutyrate (GABA)	Amino Acid	Glutamate Metabolism	1416	LC/MS Pos Early	141	2048	104.071	56-12-2	119	116	C00334	HMDB00112	92802192	93831664	94322856	102656176	95479848	93011208	70411024	69777896	65699284	115148160	112564336	67652248
glutamate	Amino Acid	Glutamate Metabolism	57	LC/MS Pos Early	561	1500	148.06	56-86-0	611	591	C00025	HMDB00148	5196288000	6047939072	6048003584	6345757184	5898153472	5808302592	3838646272	3643002624	3505513472	3955410944	3748195584	3437376000
glutamate, gamma-methyl ester	Amino Acid	Glutamate Metabolism	33487	LC/MS Pos Early	100001103	2170	162.076	1499-55-4	68662	66546			11852308	25920420	23767368	21380798	22441272	22997456	21768180	20953412	21587184	33387416	28089228	22714832
glutamine	Amino Acid	Glutamate Metabolism	53	LC/MS Pos Early	563	1291	147.076	56-85-9	5961	5746	C00064	HMDB00641	284238336	343075488	374613344	392187648	416208032	376696736	108101496	91800328	93488512	133512928	131198360	81689624
N-acetyl-aspartyl-glutamate (NAAG)	Amino Acid	Glutamate Metabolism	35665	LC/MS Neg	100001612	575.3	303.083	3106-85-2	5255	5065	C12270	HMDB01067	119681	88137	97014	103488		55324	117008	84554	129535	82743	55862	57745
N-acetylglutamate	Amino Acid	Glutamate Metabolism	15720	LC/MS Neg	100000282	621	188.056	5817-08-03	70914	1266066	C00624	HMDB01138	3091321	2997235	3443294	3071076	2933317	2790540	1661505	1531284	1673774	2021769	1777964	1444158
N-acetylglutamine	Amino Acid	Glutamate Metabolism	33943	LC/MS Pos Early	100001253	845	189.087	2490-97-3	182230	158492	C02716	HMDB06029	10418402	14454401	14397027	16109004	15191751	14798423	6109539	6053650	5586869	6733784	6289397	5226837
pyroglutamine*	Amino Acid	Glutamate Metabolism	46225	LC/MS Pos Early	100001540	1900	129.066	2353-44-8	134508	118562			45930420	48204392	50075940	50998840	47619520	51103900	36960912	35200212	32592176	41184732	38944120	32983132
5-oxoproline	Amino Acid	Glutathione Metabolism	1494	LC/MS Pos Early	1021	1044	130.05	98-79-3	7405	7127	C01879	HMDB00267	1219321088	1464809088	1381063296	1459797120	1380528640	1304312064	961547904	931105024	852849088	967392960	895531840	864437312
cysteine-glutathione disulfide	Amino Acid	Glutathione Metabolism	35159	LC/MS Pos Early	100001437	2465	427.095	13081-14-6	4247235	3455404		HMDB00656	69590696	77110304	74230960	75068168	80857616	80306112	29912424	26959136	24867652	26975820	24825502	27635792
glutathione, oxidized (GSSG)	Amino Acid	Glutathione Metabolism	27727	LC/MS Pos Early	448	2667	613.159	103239-24-3	65359	58835	C00127	HMDB03337	78340448	85131688	76310000	68143240	91035152	79498544	90868200	75463592	100209264	97409776	94329224	84318416
glutathione, reduced (GSH)	Amino Acid	Glutathione Metabolism	2127	LC/MS Pos Early	496	2000	308.091	70-18-8	124886	111188	C00051	HMDB00125	225161	404968	407971	292812	275235	289172	730101	1219537	1020969	899505	816734	1507667
ophthalmate	Amino Acid	Glutathione Metabolism	34592	LC/MS Pos Early	100001311	2085	290.135	495-27-2	7018721	7993181		HMDB05765	884638912	635162816	607311360	567336192	682857600	620636736	531523840	523733536	591194432	603983488	610428672	517495424
S-methylglutathione	Amino Acid	Glutathione Metabolism	33944	LC/MS Neg	100001259	1075	320.092	2922-56-7	3605667	2841309	C11347
glycerol 3-phosphate	Lipid	Glycerolipid Metabolism	43847	LC/MS Pos Early	100000258	580	173.021	29849-82-9	754	734	C00093	HMDB00126	68576624	84779136	90291464	93922560	88964848	88562504	38647836	36412532	29799488	45568044	41471856	34078656
glycerophosphoglycerol	Lipid	Glycerolipid Metabolism	48857	LC/MS Polar	100001619	2430	245.043		439964	388990	C03274		26715488	20449764	21751508	17608456	22231324	19655760	18265132	15595690	15660507	16789488	12256621	14176444
2-methylserine	Amino Acid	Glycine, Serine and Threonine Metabolism	53229	LC/MS Pos Early	100009246	1652	120.066		94309	85112			4098981	19245440	12409717	10019273	18577208	10591593	9742081	21829300	14899860	8348087	6443255	11233570
3-phosphoserine	Amino Acid	Glycine, Serine and Threonine Metabolism	543	LC/MS Pos Early	133	591	186.016	407-41-0	68841	19969944	C01005	HMDB00272	28925706	29676448	33603580	30991766	29328140	26746154	20916604	21154624	19021148	23083636	23145138	22276656
allo-threonine	Amino Acid	Glycine, Serine and Threonine Metabolism	15142	LC/MS Polar	100000272	2511.1	118.051	28954-12-3	99289	89699	C05519	HMDB04041	2460859	2158777	2113654	2104088	2135994	1937893	298773	1488226	996131	1370011	1283529	243481
betaine	Amino Acid	Glycine, Serine and Threonine Metabolism	3141	LC/MS Pos Early	799	1064	118.086	107-43-7	247	24219951173	C00719	HMDB00043	1539568384	1756367104	1725594368	1884003072	1723424384	1714012416	1162395392	1167377792	1083168896	1270506368	1153191424	1046727680
dimethylglycine	Amino Acid	Glycine, Serine and Threonine Metabolism	5086	LC/MS Pos Early	806	1104	104.071	1118-68-9	673	653	C01026	HMDB00092	542731	736532							445757	666717	478794
glycine	Amino Acid	Glycine, Serine and Threonine Metabolism	58	LC/MS Pos Early	340	1375	76.0393	56-40-6	750	730	C00037	HMDB00123	194939680	215850512	235085968	240106128	223145088	223480368	135726656	135916928	125570152	153204704	146099968	132333080
N-acetylglycine	Amino Acid	Glycine, Serine and Threonine Metabolism	27710	LC/MS Pos Early	100001006	826	118.05	543-24-8	10972	10507		HMDB00532	9630841	10340459	11001657	11445327	9309665	9679975	8939908	9046318	8270997	7910686	7732176	7712516
N-acetylserine	Amino Acid	Glycine, Serine and Threonine Metabolism	37076	LC/MS Pos Early	100001851	811	148.06	97-14-3	65249	58744		HMDB02931	18299936	15572269	14906761	17037994	14589576	13799848	15191429	14787964	15245874	14794093	13550360	12882283
N-acetylthreonine	Amino Acid	Glycine, Serine and Threonine Metabolism	33939	LC/MS Neg	100001274	821.6	160.062	17093-74-2	152204	3841173			14607352	15683677	14803147	13754443	12218360	14313408	7370315	8140483	8377024	11851125	10350551	7661957
O-acetylhomoserine	Amino Acid	Glycine, Serine and Threonine Metabolism	31539	LC/MS Neg	100001129	760.2	160.062	7540-67-2	439389	388506	C01077		4644817	4693867	4164109	4962025	4828813	3908040	2241036	2072129	2107498	2705361	2484147	2053931
serine	Amino Acid	Glycine, Serine and Threonine Metabolism	1648	LC/MS Pos Early	503	1239	106.05	56-45-1	5951	5736	C00065	HMDB00187	575595072	551513344	577833344	626527808	546871680	533882304	442600704	434995552	403200192	485890560	461917984	396107232
threonine	Amino Acid	Glycine, Serine and Threonine Metabolism	1284	LC/MS Pos Early	564	1514	120.066	72-19-5	6288	6051	C00188	HMDB00167	1488090752	1562150912	1587710592	1617851520	1570129280	1519752576	877601664	842558400	834899584	962035328	918641920	809937728
3-phosphoglycerate	Carbohydrate	Glycolysis, Gluconeogenesis, and Pyruvate Metabolism	1414	LC/MS Pos Early	132	590	187	80731-10-8	724	10669764	C00597	HMDB00807	5231521	4377571	3854434	4072330	3557469	3643021	4465665	4927392	5484012	4916638	4562439	3665776
dihydroxyacetone phosphate (DHAP)	Carbohydrate	Glycolysis, Gluconeogenesis, and Pyruvate Metabolism	15522	LC/MS Pos Early	309	539	171.005	102783-56-2	668	3833110	C00111	HMDB01473	24557122	32568206	29673620	31312796	26391980	24581180	25566068	30342602	30425832	32016664	32965896	20170254
fructose 1,6-bisphosphate	Carbohydrate	Glycolysis, Gluconeogenesis, and Pyruvate Metabolism	15926	LC/MS Pos Early	1253	530	341.003	38099-82-0;103213-44-1	172313	9902130	C05378	HMDB01058	120501512	157411840	145733408	207805520	153294528	166532352	63977300	80516296	80646352	157688256	188686896	92867552
fructose-6-phosphate	Carbohydrate	Glycolysis, Gluconeogenesis, and Pyruvate Metabolism	12021	LC/MS Polar	1232	4261	259.022	103213-47-4	69507	19969987	C05345	HMDB00124	5932776	1505871	1829666	3224311	1229949	3191787	9768119	14911629	9719137	22798648	15405676	25313668
glucose	Carbohydrate	Glycolysis, Gluconeogenesis, and Pyruvate Metabolism	48152	LC/MS Polar	572	2342	225.062	50-99-7	79025	71358	C00031	HMDB00122	80201544	9652831	9468934	10392526	10119984	9830635	167545136	140313296	155515120	146042240	117823728	103616464
glucose 6-phosphate	Carbohydrate	Glycolysis, Gluconeogenesis, and Pyruvate Metabolism	31260	LC/MS Polar	291	4537	259.022	103192-55-8	5958	19952394	C00668	HMDB01401	13445885	1926807	1543371	4791340	1659330	2881984	26692916	40373092	22978100	39639544	38393792	42332920
glycerate	Carbohydrate	Glycolysis, Gluconeogenesis, and Pyruvate Metabolism	1572	LC/MS Polar	1052	2070.4	105.019	600-19-1	752	732	C00258	HMDB00139	155303984	153840288	164913184	157331040	152023392	156848416	135880576	132140072	134263392	121688168	115340512	129138584
lactate	Carbohydrate	Glycolysis, Gluconeogenesis, and Pyruvate Metabolism	527	LC/MS Polar	482	1468.8	89.0244	79-33-4	612	592	C00186	HMDB00190	618329920	743377600	857189952	1160504320	837767296	804003328	159397248	115869032	71419536	428806752	182318608	132466896
phosphoenolpyruvate (PEP)	Carbohydrate	Glycolysis, Gluconeogenesis, and Pyruvate Metabolism	597	LC/MS Neg	463	587.3	166.975	10526-80-4	1005	980	C00074	HMDB00263	118342	173910	115787	170661	89577		411121	581460	516971	476336	289591	565003
pyruvate	Carbohydrate	Glycolysis, Gluconeogenesis, and Pyruvate Metabolism	48990	LC/MS Polar	823	1083	87.0088	127-17-3	1060	96901	C00022	HMDB00243	733592	797773	773802	903471	974001	886448	725336	423787	923757	1905977	2029798	901415
4-guanidinobutanoate	Amino Acid	Guanidino and Acetamido Metabolism	15681	LC/MS Pos Early	100000096	2320	146.092	463-003;463-00-3	500	486	C01035	HMDB03464	88385528	77445088	80260136	85180664	78973392	76387784	86295936	87634360	81244840	37299264	33735312	79923560
4-imidazoleacetate	Amino Acid	Histidine Metabolism	32349	LC/MS Pos Early	100001207	2055	127.05	645-65-8	96215	86856	C02835	HMDB02024	6621431	6923682	6870547	7423924	6552399	6162907	6898739	7016043	6798424	5375980	4985195	6909428
histidine	Amino Acid	Histidine Metabolism	59	LC/MS Neg	355	755.9	154.062	5934-29-2	6274	752	C00135	HMDB00177	62375424	81286424	80828048	82365624	78563344	75339184	41009160	34081088	36488724	65335236	59383944	38594552
histidine methyl ester	Amino Acid	Histidine Metabolism	32493	LC/MS Pos Early	100001124	3080	170.092	1499-46-3	92893	83857			1015448	1510829	1536617	1433501	1432642	1447991	631207	743975	720004	1238801	1051787	725951
hydantoin-5-propionic acid	Amino Acid	Histidine Metabolism	40473	LC/MS Polar	100002514	2080	171.041	5624-26-0	782	761	C05565	HMDB01212	110840	94842	77993	113130	105579	93750	67439	56969	73182			59584
imidazole lactate	Amino Acid	Histidine Metabolism	15716	LC/MS Pos Early	100000263	2040	157.061	14403-45-3	440129	389128	C05568	HMDB02320	2661407	2895446	2990507	3464096	3047907	3207611	1778109	2020547	1543061	1849682	1649875	1760028
imidazole propionate	Amino Acid	Histidine Metabolism	40730	LC/MS Pos Early	100003434	2263	141.066	1074-59-5	70630	63798		HMDB02271	260055	229152				251416
N-acetylhistamine	Amino Acid	Histidine Metabolism	48679	LC/MS Pos Early	100006123	2287	154.097	673-49-4	69602	62805	C05135	HMDB13253	1542733	2326490	2459081	2227687	2341715	2119635	522190	576384	640434	398921	405405	547196
N-acetylhistidine	Amino Acid	Histidine Metabolism	33946	LC/MS Pos Early	100001293	2065	198.087	39145-52-3	75619	68142	C02997	HMDB32055	61980296	66402164	61290904	62958812	58056972	51485764	37595288	38143984	40650764	57593100	59076136	28568128
chiro-inositol	Lipid	Inositol Metabolism	37112	LC/MS Polar	100001859	3191.2	225.062	643-12-9		10254647	C19891	HMDB34220	311191	307617	294028	237107	430602	218617	224711	258110	206689	334687	179404	181968
myo-inositol	Lipid	Inositol Metabolism	1124	LC/MS Polar	363	3506.3	225.062	87-89-8	892	10239179	C00137	HMDB00211	3652688	3568689	3869594	3738216	3659278	3323296	2788647	2895105	2815469	2936250	3248350	2318336
3-hydroxybutyrate (BHBA)	Lipid	Ketone Bodies	542	LC/MS Polar	254	1443.3	103.04	625-72-9	441	428	C01089	HMDB00357	2436735	1793594	2161983	1782276	2033928	1905504	939158	908481	1321042	1432952	1584522	1109732
2-hydroxy-3-methylvalerate	Amino Acid	Leucine, Isoleucine and Valine Metabolism	36746	LC/MS Neg	100001541	1800	131.071	488-15-3	164623	144317		HMDB00317	358566	369887	380736	412102	391012	331587	190683	204357	197858	213938	184433	190585
3-methyl-2-oxobutyrate	Amino Acid	Leucine, Isoleucine and Valine Metabolism	44526	LC/MS Polar	100000936	911	115.04	3715-29-5	49	48	C00141	HMDB00019
3-methyl-2-oxovalerate	Amino Acid	Leucine, Isoleucine and Valine Metabolism	15676	LC/MS Neg	100000036	2064.2	129.056	1460-34-0;51829-07-3	47	46	C00671	HMDB03736
4-methyl-2-oxopentanoate	Amino Acid	Leucine, Isoleucine and Valine Metabolism	22116	LC/MS Neg	100000551	2170	129.056	816-66-0	70	69	C00233	HMDB00695
alpha-hydroxyisocaproate	Amino Acid	Leucine, Isoleucine and Valine Metabolism	22132	LC/MS Neg	100000706	1840	131.071	10303-64-7	83697	75520	C03264	HMDB00746	855906	1047892	1231716	1186096	1258605	1175470	488984	426046	421626	534827	414993	451229
alpha-hydroxyisovalerate	Amino Acid	Leucine, Isoleucine and Valine Metabolism	46537	LC/MS Polar	100001300	1052	117.056	600-37-3	99823	90190		HMDB00407	24454714	26572668	28136418	28596838	28213644	25407516	15542247	13846043	15278388	17840884	16793394	13408444
beta-hydroxyisovalerate	Amino Acid	Leucine, Isoleucine and Valine Metabolism	12129	LC/MS Polar	1442	1149.8	117.056	625-08-1	69362	62571		HMDB00754	822914	600052			759925	683036	807958	758829	744047		506598	625780
isobutyrylglycine	Amino Acid	Leucine, Isoleucine and Valine Metabolism	35437	LC/MS Neg	100001590	1420	144.067	15926-18-8	10855600	9030891		HMDB00730	775458	806796	768221	679758	765664	730820	494708	375355	464700	552063	527671	399722
isoleucine	Amino Acid	Leucine, Isoleucine and Valine Metabolism	1125	LC/MS Pos Early	376	2800	132.102	73-32-5	6306	769	C00407	HMDB00172	3147667200	3336252416	3127054848	3245779456	3300572416	3174389760	2377238528	2350025728	2361867520	2580158464	2518834688	2152971776
isovalerate	Amino Acid	Leucine, Isoleucine and Valine Metabolism	44656	LC/MS Neg	100000708	1564	101.061	503-74-2	10430	10001	C08262	HMDB00718	796314	1078948	1015479	1044109	1087874	1108326	476008	619040	386422	405853	288159	531956
leucine	Amino Acid	Leucine, Isoleucine and Valine Metabolism	60	LC/MS Pos Early	397	2864	132.102	61-90-5	6106	5880	C00123	HMDB00687	5024430592	5353794560	5404555264	5475589120	5237058560	5261923328	3648673792	3601329664	3628279296	4003216896	3876097024	3673858304
methylsuccinate	Amino Acid	Leucine, Isoleucine and Valine Metabolism	15745	LC/MS Polar	2051	2800	131.035	498-21-5	10349	9922		HMDB01844	7267279	8112491	7558754	7995521	8704000	7176177	4926775	4402743	4682629	3532273	3471011	3722226
N-acetylisoleucine	Amino Acid	Leucine, Isoleucine and Valine Metabolism	33967	LC/MS Neg	100001276	2325	172.098	3077-46-1	2802421	2081100			1358140	1280159	1333347	1400409	1424271	1231537	763191	671554	776994	808653	804213	612927
N-acetylleucine	Amino Acid	Leucine, Isoleucine and Valine Metabolism	1587	LC/MS Neg	1082	2400	172.098	1188-21-2	70912	64075	C02710	HMDB11756	5013773	5445788	5617742	5851552	5500487	5006067	3014482	2558227	2823772	2935069	2826360	2588238
N-acetylvaline	Amino Acid	Leucine, Isoleucine and Valine Metabolism	1591	LC/MS Neg	1084	1704	158.082	96-81-1	66789	60154		HMDB11757	1353060	1391797	1391349	1302101	1393638	1249348	720666	613607	756663	785101	825925	561224
valine	Amino Acid	Leucine, Isoleucine and Valine Metabolism	1649	LC/MS Polar	566	2135	116.072	72-18-4	6287	6050	C00183	HMDB00883	160703440	187488896	189747808	197986640	197225744	190865680	102649072	92756640	93913648	120802848	119458592	84869424
arachidate (20:0)	Lipid	Long Chain Fatty Acid	1118	LC/MS Neg	893	6295	311.296	506-30-9	10467	10035	C06425	HMDB02212	2515450	2548510	2690430	2438363	2339656	2605652	2708727	2466592	2005840	2513554	2561223	2626667
eicosenoate (20:1)	Lipid	Long Chain Fatty Acid	33587	LC/MS Neg	100001335	5950	309.28		5282768	4445895		HMDB02231	101298	122888	111629	118296	111470	117314		69067	64065	50284	74002	42194
myristate (14:0)	Lipid	Long Chain Fatty Acid	1365	LC/MS Neg	519	5440	227.202	544-63-8	11005	10539	C06424	HMDB00806	19146558	29772528	27610984	22313140	28393104	27891448	10415183	9424078	9559246	9382208	12697799	10112108
myristoleate (14:1n5)	Lipid	Long Chain Fatty Acid	32418	LC/MS Neg	100001198	5346.9	225.186	544-64-9	5281119	4444564	C08322	HMDB02000	5662741	8279454	6389234	6530789	7697929	8039994	2286962	2004578	2052558	1883829	1916955	1752971
oleate/vaccenate (18:1)	Lipid	Long Chain Fatty Acid	52285	LC/MS Neg	100008930	5655	281.249						9543889	26264310	13992258	14716062	16543724	24483922	4746746	8948961	5166153	8903078	7569002	6877705
palmitate (16:0)	Lipid	Long Chain Fatty Acid	1336	LC/MS Neg	424	5618	255.233	57-10-3	985	960	C00249	HMDB00220	103735568	178564960	158970704	126293912	156031520	174690272	107846896	82841096	84020984	92990992	85988400	86574720
palmitoleate (16:1n7)	Lipid	Long Chain Fatty Acid	33447	LC/MS Neg	452	5475	253.217	373-49-9	445638	393216	C08362	HMDB03229	23193180	67018064	44479360	42583496	59466044	65631156	5941443	5457903	6575303	8651017	9653228	5083182
stearate (18:0)	Lipid	Long Chain Fatty Acid	1358	LC/MS Neg	439	5872	283.264	57-11-4	5281	5091	C01530	HMDB00827	119915512	133807336	133816848	119927048	127241432	132415648	145729024	121903712	109392832	114269920	103482360	114316240
5-aminovalerate	Amino Acid	Lysine Metabolism	18319	LC/MS Pos Early	100000454	2220	118.086	660-88-8	138	135	C00431	HMDB03355	2589228	3641239	2719405	2034615		2241305	2340712	1888347	1589664	1878101		2405046
5-hydroxylysine	Amino Acid	Lysine Metabolism	15685	LC/MS Pos Early	100000054	2790	163.108	13204-98-3	1029	1002	C16741	HMDB00450	932987	484783	913869	488471	427260	467995	588822	776472	831704	167367	167148	964183
6-oxopiperidine-2-carboxylate	Amino Acid	Lysine Metabolism	43231	LC/MS Neg	100004499	964.5	142.051	34622-39-4	3014237	2282737			425407	427542	333266	470688	439255	472141	303591	353881	288520	235718	297586	213229
lysine	Amino Acid	Lysine Metabolism	1301	LC/MS Pos Early	407	2850	147.113	56-87-1	5962	5747	C00047	HMDB00182	1779185280	2025558656	2012528640	2123080576	2009284608	1957176448	1374228608	1386032640	1386714240	1503204864	1475526272	1296273920
N-acetyl-cadaverine	Amino Acid	Lysine Metabolism	43530	LC/MS Pos Early	100002249	2385	145.134	32343-73-0					2166996	5802963	6745870	5386264	5543803	6267427	1369360	1334122	1417394	3889227	3732383	1384238
N2-acetyllysine	Amino Acid	Lysine Metabolism	36751	LC/MS Neg	100001721	828.3	187.109	1946-82-3	92907	83869	C12989	HMDB00446	579947	650906	597081	609536	600348	581714	299077	286681	329705	363144	321863	274231
N6,N6,N6-trimethyllysine	Amino Acid	Lysine Metabolism	1498	LC/MS Pos Early	189	2825	189.16	23284-33-5	440120	140379	C03793	HMDB01325	80062792	89177464	92050584	90891568	88280144	87455128	50001256	48952580	51068300	60541172	56879432	42790544
N6-acetyllysine	Amino Acid	Lysine Metabolism	36752	LC/MS Neg	100001734	1059	187.109	692-04-6	92832	83801	C02727	HMDB00206	1953368	2380208	2313111	2460038	2316894	2234117	1191802	1122678	1188342	1349679	1278336	992133
N6-formyllysine	Amino Acid	Lysine Metabolism	17895	LC/MS Pos Early	100000486	1992	175.108	1190-48-3	70923	64085			26424764	19966676	21451080	19604188	19268830	21269924	18846172	20164890	20616100	19913508	19679140	19826480
pipecolate	Amino Acid	Lysine Metabolism	1444	LC/MS Pos Early	1025	2200	130.086	4043-87-2	849	826	C00408	HMDB00070	77439424	85575208	85348232	90508480	82788488	83254096	52450888	52204896	51532272	66836040	61774848	51037432
saccharopine	Amino Acid	Lysine Metabolism	1495	LC/MS Pos Early	392	2530	277.139	997-68-2	160556	141086	C00449	HMDB00279	54947928	61229856	62641848	65742132	62204664	60191092	37695296	37928944	35932800	39647272	36157540	35928400
1-oleoyl-GPG (18:1)*	Lipid	Lysolipid	45968	LC/MS Neg	100005716	5610	509.288						263593	288547	290382	243993	361520	341443
1-palmitoyl-GPA (16:0)	Lipid	Lysolipid	34428	LC/MS Neg	100001445	5600	409.236	17618-08-5	6419701	4925335	C04036	HMDB00327	151471	738305	566796	802223	443028	613330	47185	52705	65932			30506
1-palmitoyl-GPG (16:0)*	Lipid	Lysolipid	45970	LC/MS Pos Late	100005717	1617	485.287		3300276	2548639			373897	336201	349399	353741	411943	354676	86243	62089	48626	87655	74142	73353
1-stearoyl-GPG (18:0)	Lipid	Lysolipid	34437	LC/MS Pos Late	100001462	1750	513.319			21403138			120526	146052	146639	215639	157697	188352
5-dodecenoate (12:1n7)	Lipid	Medium Chain Fatty Acid	33968	LC/MS Neg	100001232	5224	197.155	2430-94-6	5312378	4471803		HMDB00529	2685150	2787819	2625702	3031967	2965069	2634964	497476	1012802	1013158	1077733	898270	683081
caprate (10:0)	Lipid	Medium Chain Fatty Acid	1642	LC/MS Neg	888	5090.7	171.139	112-37-8	2969	2863	C01571	HMDB00511	2828444	3563318	3050431	3259148	3491329	3207148	1366208	1328905	1553679	1012851	1270173	1132451
caproate (6:0)	Lipid	Medium Chain Fatty Acid	32489	LC/MS Neg	926	2713.7	115.076	142-62-1	8892	8552	C01585	HMDB00535	571195	558873	630129	1127034	593785	460205	249100			110426
caprylate (8:0)	Lipid	Medium Chain Fatty Acid	32492	LC/MS Neg	932	4362	143.108	124-07-2	379	370	C06423	HMDB00482	11908203	9016142	8700865	9282116	10419723	9479281	7089967	6357859	8047166	7290040	6366839	8705317
laurate (12:0)	Lipid	Medium Chain Fatty Acid	1645	LC/MS Neg	181	5300	199.17	143-07-7	3893	3756	C02679	HMDB00638	15736705	22117460	19506912	17248064	20915396	17753808	7087786	5300565	7381562	5806294	5894980	5272544
2-hydroxybutyrate/2-hydroxyisobutyrate	Amino Acid	Methionine, Cysteine, SAM and Taurine Metabolism	52281	LC/MS Polar	100008928	1258	103.04						1756800	1687368	1610627	1845738	1908658	1807489	935801	933276	1011872	949302	1000029	731242
cystathionine	Amino Acid	Methionine, Cysteine, SAM and Taurine Metabolism	15705	LC/MS Pos Early	310	2270	223.075	535-34-2	439258	811	C02291	HMDB00099	1956576	2959425	2226770	3046524	2182681	2403878	1242778	1247019	1172258	1667876	1089197	1447551
cysteine	Amino Acid	Methionine, Cysteine, SAM and Taurine Metabolism	1868	LC/MS Pos Early	800	1488	122.027	52-90-4;56-89-3	5862	5653	C00097	HMDB00574	810937	1121020	791961	1067796	617834	748229	310777	526924	410808	868626	611411	653146
cysteine s-sulfate	Amino Acid	Methionine, Cysteine, SAM and Taurine Metabolism	22176	LC/MS Neg	100000808	640.9	199.969	1637-71-4	115015	102939	C05824	HMDB00731	847965	294138	430187	593044	260642	416882	2470654	1848502	1311071	627754	736402	1579610
cysteine sulfinic acid	Amino Acid	Methionine, Cysteine, SAM and Taurine Metabolism	37443	LC/MS Pos Early	100002113	597	154.017	207121-48-0	109	107	C00606	HMDB00996	2422642	3266667	3674065	3274912	3084046	3110368	977068	913303	1137620	1900068	1965813	1282484
cystine	Amino Acid	Methionine, Cysteine, SAM and Taurine Metabolism	56	LC/MS Polar	279	3424	239.017	56-89-3	67678	575	C00491	HMDB00192	3707942	3351636	4313199	4177041	4511305	4157885	942599	794313	482134	677672	670479	597981
methionine	Amino Acid	Methionine, Cysteine, SAM and Taurine Metabolism	1302	LC/MS Polar	415	1871.8	148.044	63-68-3	6137	5907	C00073	HMDB00696	39063220	72829176	70298552	73113600	70308952	68761376	12962562	11651009	12709716	52588948	47027620	9697625
methionine sulfone	Amino Acid	Methionine, Cysteine, SAM and Taurine Metabolism	44878	LC/MS Pos Early	100004635	1250	182.048	820-10-0	69961	63154			37432876	12171746	13023285	11868175	14337775	12082288	16273371	14610043	15821374	8729968	11179615	12266240
methionine sulfoxide	Amino Acid	Methionine, Cysteine, SAM and Taurine Metabolism	18374	LC/MS Pos Early	100000039	1272	166.053	3226-65-1	158980	139840	C02989	HMDB02005	3120445440	1559319168	1548188416	1547998336	1550551808	1466529408	1556040704	1477048832	1541001472	1046234624	1027586304	1407765504
N-acetylmethionine	Amino Acid	Methionine, Cysteine, SAM and Taurine Metabolism	1589	LC/MS Neg	1083	1787	190.054	65-82-7	448580	395338	C02712	HMDB11745
N-acetylmethionine sulfoxide	Amino Acid	Methionine, Cysteine, SAM and Taurine Metabolism	45428	LC/MS Pos Early	100005463	880	208.064	108646-71-5	193368	167798			389305408	118160968	116475632	108109472	118205752	123005424	207224640	199528976	207965920	84708720	78325880	198116112
N-formylmethionine	Amino Acid	Methionine, Cysteine, SAM and Taurine Metabolism	2829	LC/MS Neg	194	1543.8	176.039	4289-98-9	439750	388809	C03145	HMDB01015
S-adenosylmethionine (SAM)	Amino Acid	Methionine, Cysteine, SAM and Taurine Metabolism	15915	LC/MS Pos Early	1263	3002	399.145	24346-00-7;86867-01-8;86867-0108	34755		C00019	HMDB01185	4112518	9443744	9010388	10647251	7895572	9129657	3797296	4242531	4026408	5239826	5111510	4281974
S-methylmethionine	Amino Acid	Methionine, Cysteine, SAM and Taurine Metabolism	38127	LC/MS Pos Early	100002183	2584	164.074	3493-12-07	458	8351775	C05319
3-hydroxy-3-methylglutarate	Lipid	Mevalonate Metabolism	531	LC/MS Polar	112	2700	161.046	503-49-1	1662	4573695	C03761	HMDB00355	134405056	139823984	122068784	131129576	163555792	94436800	91831560	73311304	89768872	76043288	80163824	52871568
mevalonate	Lipid	Mevalonate Metabolism	39583	LC/MS Polar	30	1462	147.066	96949-03-0	439230	388367	C02104	HMDB00227	8259103	6723536	6371836	6824999	6705746	6036326	5229099	4759552	6315798	2275894	3302898	4463085
mevalonolactone	Lipid	Mevalonate Metabolism	48118	LC/MS Pos Early	100000772	1375	131.07	674-26-0	10428	9999		HMDB06024	6450712	4587874	4576771	4548608	3208733	5170346	4041152	5396249	4505797	2724622	3383190	3724383
1-methylnicotinamide	Cofactors and Vitamins	Nicotinate and Nicotinamide Metabolism	27665	LC/MS Pos Early	55	1940	137.071	1005-24-9	10129985	8305504	C02918	HMDB00699	692988	775672	632179	701712	766610	707328	576359	561795	509850	372017	417320	484857
adenosine 5'-diphosphoribose (ADP-ribose)	Cofactors and Vitamins	Nicotinate and Nicotinamide Metabolism	558	LC/MS Neg	215	920	558.064	68414-18-6	192	3674071	C00301	HMDB01178	229088	516017	471148	493260	602311	525426	251794	196915	256156	169022	176056	184252
nicotinamide	Cofactors and Vitamins	Nicotinate and Nicotinamide Metabolism	594	LC/MS Pos Early	432	1942	123.055	98-92-0	936	911	C00153	HMDB01406	16957304	35510720	36385520	37076328	33391324	36174992	21723406	22476784	19889144	26145032	21180128	22457600
nicotinamide adenine dinucleotide (NAD+)	Cofactors and Vitamins	Nicotinate and Nicotinamide Metabolism	5278	LC/MS Pos Early	1310	875	332.562	53-84-9	5893	5681	C00003	HMDB00902	51149032	131996024	136536304	140050032	124635960	122794408	49168912	63167176	64630508	74385232	69513760	66130468
nicotinamide ribonucleotide (NMN)	Cofactors and Vitamins	Nicotinate and Nicotinamide Metabolism	22152	LC/MS Pos Early	1312	766	335.064	1094-61-7	14180	13553	C00455	HMDB00229	413288	590012	643615	500436	590423	428963	115550	158900	156081	161556	207064	133032
nicotinamide riboside	Cofactors and Vitamins	Nicotinate and Nicotinamide Metabolism	33013	LC/MS Pos Early	100001310	2040	255.098	1341-23-7	439924		C03150	HMDB00855	2308763	3493237	3904444	4198255	3689809	3344560	2505164	2687361	2483582	3464104	3254297	2490786
nicotinate	Cofactors and Vitamins	Nicotinate and Nicotinamide Metabolism	1504	LC/MS Neg	567	1180	122.025	59-67-6	938	913	C00253	HMDB01488	4693263	4000472	4027150	4230331	3716395	3723623	3776955	3221439	3526600	4004218	4103533	3299842
nicotinate ribonucleoside	Cofactors and Vitamins	Nicotinate and Nicotinamide Metabolism	33471	LC/MS Pos Early	100001316	1536	256.082	2625-49-2	161234	141635	C05841	HMDB06809	2510562	5673165	4748548	4700302	5860625	5410846	2598685	2467750	2162463	1348271	1224264	2134284
quinolinate	Cofactors and Vitamins	Nicotinate and Nicotinamide Metabolism	1899	LC/MS Pos Early	182	845	168.029	89-00-9	1066	1037	C03722	HMDB00232	228115	261703	382633	327911	203868	332132	271562	280734	243751	465582	388028	328201
trigonelline (N'-methylnicotinate)	Cofactors and Vitamins	Nicotinate and Nicotinamide Metabolism	32401	LC/MS Pos Early	100001092	1388	138.055	535-83-1	5570	5369	C01004	HMDB00875	33497920	39123156	38761496	40871100	35841444	37896356	23352048	22665548	21959096	29218134	27520742	21203408
UDP-galactose	Carbohydrate	Nucleotide Sugar	15860	LC/MS Polar	100000298	4000	565.048	2956-16-3;91183-98-1;137868-52-1	18068	17069	C00052	HMDB00302	2045654	1102066	947672	1100563	1548872	834894	2542154	2535639	3110796	3006040	3586141	2268513
UDP-glucose	Carbohydrate	Nucleotide Sugar	32344	LC/MS Polar	1096	3950	565.048	117756-22-6	8629	8308	C00029	HMDB00286	6233629	3056346	3152044	3525482	3741092	3070415	7915209	9014028	10125670	12220027	13503098	9188947
UDP-glucuronate	Carbohydrate	Nucleotide Sugar	2763	LC/MS Neg	1097	588	579.027	28053-08-9;63700-19-6	17473	16522	C00167	HMDB00935	2571786	2722634	2894482	2413806	2264474	2642715	1312045	1188608	1333009	2107892	1969078	1582495
UDP-N-acetylglucosamine	Carbohydrate	Nucleotide Sugar	35162	LC/MS Polar	1249	3708.7	606.074	91183-98-1	445675	17215931	C00043	HMDB00290	17315218	12810181	13681633	11319500	14971923	13505788	22558790	21257488	26612000	27098324	25840756	20700108
acetylphosphate	Energy	Oxidative Phosphorylation	15488	LC/MS Polar	1211	4013.9	138.98	94249-01-1	186	181	C00227	HMDB01494	14515320	9275147	9446793	10192622	10449052	9312265	12401448	13781949	16192752	15404304	16556369	12863199
phosphate	Energy	Oxidative Phosphorylation	42109	LC/MS Pos Early	461	576	98.9842	7664-38-2	1061	1032	C00009	HMDB01429	861408320	900546880	896849664	879358400	883487808	822008256	558861312	571504128	585028544	621777984	597849408	499615680
3’-dephospho-acetyl-coenzyme A	Cofactors and Vitamins	Pantothenate and CoA Metabolism	54675	LC/MS Neg	100010805	2313	728.152		193680	168079			28779	81072	59446	79495	65284	80430
coenzyme A	Cofactors and Vitamins	Pantothenate and CoA Metabolism	46322	LC/MS Neg	270	1448	382.55	85-61-0;18439-24-2	317	311	C00010	HMDB01423	187799	683610	535827	467179	623300	694444	128826	153729	114920	152824	167871	164494
pantothenate	Cofactors and Vitamins	Pantothenate and CoA Metabolism	1508	LC/MS Neg	1024	1498.7	218.103	137-08-6	6613	6361	C00864	HMDB00210	23262822	10161213	7955551	11409903	8850655	8538741	15324497	12269237	14967035	11504375	10774870	10889328
adenosine-5'-diphosphoglucose	Carbohydrate	Pentose Metabolism	35652	LC/MS Neg	100001644	901.9	588.075	15839-70-0;102129-65-7	16500	193	C00498	HMDB06557		91371	70425	127170	82310	88190	179748	144558	128061	956312	729462	169574
arabinose	Carbohydrate	Pentose Metabolism	575	LC/MS Polar	828	1804.5	195.051	28697-53-2	66308	59687	C00216	HMDB00646	1625690	642750	1005820	887112	972007	637218	1940618	1415177	2057228	498996	689572	1487541
arabonate/xylonate	Carbohydrate	Pentose Metabolism	48255	LC/MS Polar	100006115	2664.6	165.04						211079392	130018640	152891840	130843320	147069664	125600616	155979712	142305792	148163440	68336520	74962112	117561888
ribitol	Carbohydrate	Pentose Metabolism	15772	LC/MS Polar	100000406	1789.6	151.061	488-81-3	6912	10254628	C00474	HMDB00508	4902517	4980924	4531434	5042004	6139976	4070230	2053064	1355264	1750990	976372	976445	1433877
ribonate	Carbohydrate	Pentose Metabolism	27731	LC/MS Polar	100001007	2425	165.04	5336-08-03	5460677	4574162	C01685	HMDB00867	33071850	25416504	31907374	28245598	25031598	25110844	37896716	28144304	33931328	18672320	17162056	25670220
ribose	Carbohydrate	Pentose Metabolism	1471	LC/MS Polar	914	1508.2	195.051	50-69-1	5779	4470639	C00121	HMDB00283	1315977	927369	1059948	914980	1262875	883003	535443	474124	582394	383488	552530	474272
sedoheptulose	Carbohydrate	Pentose Metabolism	53237	LC/MS Polar	100002619	2255	209.067	3019-74-7	5459879	4573620		HMDB03219	21562494	7339952	7826303	9894140	9285903	7726301	9576950	8706930	8170826	6327102	5642862	8002316
6-phosphogluconate	Carbohydrate	Pentose Phosphate Pathway	15442	LC/MS Neg	100000341	583.9	275.017	921-62-0;53411-70-4	91493	82615	C00345	HMDB01316	5487130	904948	456832	1266540	410113	627022	12422522	12656293	13759877	16861788	18667520	11421543
ribose 1-phosphate	Carbohydrate	Pentose Phosphate Pathway	1763	LC/MS Polar	219	4025	229.012	50-99-7;58459-37-3	439236	388373	C00620	HMDB01489	4273595	4476455	4149495	4664178	4346379	3273967	868593	1087333	1044269	874985	1216092	716031
sedoheptulose-7-phosphate	Carbohydrate	Pentose Phosphate Pathway	35649	LC/MS Pos Early	100001628	540	273.037	2646-35-7	616	596	C05382	HMDB01068	27001620	22458816	24483218	21023000	24623226	21742432	21714960	21559094	25225528	17333890	21278648	18536792
2-hydroxyphenylacetate	Amino Acid	Phenylalanine and Tyrosine Metabolism	1432	LC/MS Polar	235	858.6	151.04	614-75-5	11970	11476	C05852	HMDB00669	5543907	6734983	7171296	7097015	6778709	6719569	3600889	3406260	3379143	7735237	7992595	3269568
3-(4-hydroxyphenyl)lactate	Amino Acid	Phenylalanine and Tyrosine Metabolism	32197	LC/MS Polar	240	1390.6	181.051	6482-98-0	9378	9010	C03672	HMDB00755	1540751	3029488	3233643	4212130	3301228	3244622	694853	580443	558832	722213	625370	549491
4-hydroxyphenylacetate	Amino Acid	Phenylalanine and Tyrosine Metabolism	541	LC/MS Neg	144	1361.1	151.04	156-38-7	127	3881560	C00642	HMDB00020	271702	253035		200797	332425		177074	143913	200182	246118	204649	206454
4-hydroxyphenylpyruvate	Amino Acid	Phenylalanine and Tyrosine Metabolism	1669	LC/MS Neg	1141	1690.1	179.035	156-39-8	979	954	C01179	HMDB00707
N-acetylphenylalanine	Amino Acid	Phenylalanine and Tyrosine Metabolism	33950	LC/MS Pos Early	100001256	2680	208.097	2018-61-3	74839	67404	C03519	HMDB00512	17757768	17979172	18507364	19364288	17532136	16601644	10718681	10791084	10316592	9728100	9734776	9417703
N-acetyltyrosine	Amino Acid	Phenylalanine and Tyrosine Metabolism	32390	LC/MS Neg	100001104	1680	222.077	537-55-3	68310	61606		HMDB00866	2798072	1973538	1781191	2521344	1784862	1634705	1801967	1012702	1854199	1497155	1456963	867429
N-formylphenylalanine	Amino Acid	Phenylalanine and Tyrosine Metabolism	48433	LC/MS Neg	100006056	2400	192.067	13200-85-6	759256	663938			5177256	5068970	4975459	4973119	4773528	4340831	3195162	2816040	3303414	3553192	3392156	2454674
O-methyltyrosine	Amino Acid	Phenylalanine and Tyrosine Metabolism	37451	LC/MS Pos Early	100002078	2790	196.097	1080-06-4	76957	69406			2959809	2719981	2503695	2243217	2427157	2387449	1863695	1744480	1863536	2176213	2029599	1868518
o-Tyrosine	Amino Acid	Phenylalanine and Tyrosine Metabolism	43392	LC/MS Pos Early	100004290	2772	182.081	2370-61-8	91482	82607			20127788	22851708	22457348	24190314	20667664	20833836	18085182	17450918	17471572	8835697	9446209	16764726
p-cresol sulfate	Amino Acid	Phenylalanine and Tyrosine Metabolism	36103	LC/MS Neg	100001315	2890	187.007	3233-57-7	4615423	3806480	C01468	HMDB11635	163643	205381	205781	219309	206552	169720	145785	116656	126414	144414	122890	110843
phenethylamine	Amino Acid	Phenylalanine and Tyrosine Metabolism	12142	LC/MS Pos Early	1207	3065	122.096	64-04-0	1001	13856352	C05332	HMDB02017	1775949	2163610	1969404	2256656	1931419	2042128	1594816	2048016	1629947	719803	943762	1962958
phenylacetate	Amino Acid	Phenylalanine and Tyrosine Metabolism	15958	LC/MS Neg	100000011	2150	135.045	103-82-2	999	10181341	C07086	HMDB00209	284430	233122	354590	209871	305412	287986	278381	214221	357809	230040	210480	201513
phenylalanine	Amino Acid	Phenylalanine and Tyrosine Metabolism	64	LC/MS Pos Early	460	2878	166.086	63-91-2	6140	5910	C00079	HMDB00159	3385325312	3658276352	3646691840	3792750592	3523028224	3470021120	2454897920	2404710912	2391834112	2665254144	2595898880	2329772800
phenyllactate (PLA)	Amino Acid	Phenylalanine and Tyrosine Metabolism	22130	LC/MS Polar	100000774	908	165.056	828-01-3	3848	3715	C05607	HMDB00779	5560060	9093851	11235229	9612581	11219670	11841911	2464655	2858710	2764272	3490696	3265260	3202750
phenylpyruvate	Amino Acid	Phenylalanine and Tyrosine Metabolism	566	LC/MS Polar	241	845	163.04	156-06-9	997	972	C00166	HMDB00205	291704	460947	559723	454910	614974	566772	411909	198400	358150	820361	1015516	344040
tyramine	Amino Acid	Phenylalanine and Tyrosine Metabolism	1603	LC/MS Pos Early	1133	2540	138.091	60-19-5	5610	5408	C00483	HMDB00306	1436755	1536517	1341439	1540730	1498902	1400069	1165289	1047413	928179	2033156	2049472	1076237
tyrosine	Amino Acid	Phenylalanine and Tyrosine Metabolism	1299	LC/MS Pos Early	815	2430	182.081	60-18-4	6057	5833	C00082	HMDB00158	874386944	940805120	955875136	994547200	976026880	935073344	567363200	559818624	551336064	630312384	608728448	517995232
1,2-dilinoleoyl-GPC (18:2/18:2)	Lipid	Phospholipid Metabolism	52603	LC/MS Pos Late	100008903	2006	782.569	998-06-1	5288075	4450312			261197	296283	252732	263138	258161	250365	361639	291958	340075	303307	286062	271929
1,2-dioleoyl-GPG (18:1/18:1)	Lipid	Phospholipid Metabolism	19142	LC/MS Pos Late	1541	3149	792.575	67254-28-8	11846228	10020702			13526421	15847234	16385073	16216256	14671771	16960484	2951711	1666661	2646381	3090782	3436298	2083885
1,2-dipalmitoleoyl-GPG (16:1/16:1)*	Lipid	Phospholipid Metabolism	57322	LC/MS Pos Late	100009101	2400	736.512			24768085			11008121	11893651	13610998	12708847	12855698	12462321	3393840	2906415	4019014	3621112	3906369	3623687
1,2-dipalmitoyl-GPC (16:0/16:0)	Lipid	Phospholipid Metabolism	19130	LC/MS Pos Late	100000657	2365	734.569	63-89-8	452110	398235		HMDB00564	5765793	5646168	6354126	6172980	6687000	5761878	8257357	6697127	8366462	5413213	5725009	6180844
1,2-dipalmitoyl-GPG (16:0/16:0)	Lipid	Phospholipid Metabolism	52625	LC/MS Pos Late	100000652	3157	740.544	200880-41-7	11846227	10020701			13467196	20308816	20852026	22300754	17528248	17697436	23807480	22775824	26816388	31424770	33167764	19379142
1-myristoyl-2-palmitoleoyl-GPG (14:0/16:1)*	Lipid	Phospholipid Metabolism	57323	LC/MS Pos Late	100015584	2400	710.497						14676813	21531602	22590036	23262190	20090670	21317888	9684708	8292623	10462137	9571685	10306561	9013467
1-myristoyl-2-palmitoyl-GPG (14:0/16:0)*	Lipid	Phospholipid Metabolism	57325	LC/MS Pos Late	100009099	2722	712.512		9547116	7826066			20074732	38888516	40077864	46359104	33146166	33813336	26949964	25226446	26492224	33865804	33428550	23424726
1-palmitoleoyl-2-oleoyl-GPC (16:1/18:1)*	Lipid	Phospholipid Metabolism	52458	LC/MS Pos Late	100008983	2155	758.569						8476830	11543664	10463372	10195448	10736975	10060934	7755600	6226448	7672789	6797750	6668364	6121906
1-palmitoyl-2-oleoyl-GPA (16:0/18:1)	Lipid	Phospholipid Metabolism	19262	LC/MS Pos Late	1535	3293	692.522	169437-35-8	5283523	4446637	C13889		1168159	2728520	3302025	3117323	2524897	2974347	1132602	1611131	1259870	1162315	1075356	1151664
1-palmitoyl-2-oleoyl-GPC (16:0/18:1)	Lipid	Phospholipid Metabolism	52461	LC/MS Pos Late	1539	2358	760.585	26853-31-6;26853-31-6	6436017	4940699			6558355	8854158	8266594	7404423	8789906	8042699	9670844	7960517	10493865	7129866	7602200	8181748
1-palmitoyl-2-oleoyl-GPG (16:0/18:1)	Lipid	Phospholipid Metabolism	52448	LC/MS Pos Late	100000641	3206	766.559		5283509	4446626			63524400	116337184	119898064	122634032	105124744	115687424	30917776	24186724	31781616	39955016	43130668	25085928
1-palmitoyl-2-palmitoleoyl-GPC (16:0/16:1)*	Lipid	Phospholipid Metabolism	52470	LC/MS Pos Late	100008984	2160	732.554						8022937	10399426	9913420	9518671	9151487	9066542	8894744	6751947	8529233	6508528	7014140	7015994
1-palmitoyl-2-palmitoleoyl-GPG (16:0/16:1)*	Lipid	Phospholipid Metabolism	53213	LC/MS Pos Late	100009102	2720	738.528			24768072			41223232	73096424	70052464	77936256	64956504	65652344	24239952	19776956	23360016	28010416	28731286	21119128
1-palmitoyl-2-stearoyl-GPC (16:0/18:0)	Lipid	Phospholipid Metabolism	52616	LC/MS Pos Late	100008921	2653	762.601	59403-51-9		24766643			3626727	3419217	3362881	2920698	3353559	2832490	4535405	3801921	4802010	2853761	2945275	3632257
1-stearoyl-2-oleoyl-GPC (18:0/18:1)	Lipid	Phospholipid Metabolism	52438	LC/MS Pos Late	100008904	2644	788.616	56421-10-4		24766704			3208382	3263979	3324813	3166826	3109232	3036735	5176939	4366819	5078019	3117960	3241743	3945448
1-stearoyl-2-oleoyl-GPG (18:0/18:1)	Lipid	Phospholipid Metabolism	52623	LC/MS Pos Late	100001866	3714	794.591	322647-48-3					9877218	20130864	20548432	21027464	18117940	19853264	7204646	5785160	7595592	7734926	8255368	6027335
choline phosphate	Lipid	Phospholipid Metabolism	34396	LC/MS Pos Early	267	700	184.073	72556-74-2	1014	119298	C00588	HMDB01565	194743680	52407140	57403136	52383608	64153112	61146536	1006963136	1031583424	1018579008	111314776	131156216	900246400
cytidine 5'-diphosphocholine	Lipid	Phospholipid Metabolism	34418	LC/MS Pos Early	1220	725	489.115	33818-15-4	13804	21531769	C00307	HMDB01413	23210922	11478398	11747499	10471183	13766771	10925863	177629920	163208240	175526464	15895097	19603226	155782128
glycerophosphoethanolamine	Lipid	Phospholipid Metabolism	37455	LC/MS Polar	100001620	3075	214.049	33049-08-0	123874	110410	C01233	HMDB00114	4416028	4641205	4538336	4655114	5260381	3770294	3671067	3434705	3679570	4788878	5162229	2918824
glycerophosphorylcholine (GPC)	Lipid	Phospholipid Metabolism	15990	LC/MS Pos Early	100000269	672	258.11	28319-77-9	71920	571409	C00670	HMDB00086	467482624	505752000	538211072	529355328	494841440	514646528	350594688	335220128	321806368	471981504	449127104	313136256
phosphoethanolamine	Lipid	Phospholipid Metabolism	1600	LC/MS Pos Early	1026	700	142.026	1071-23-4	1015	990	C00346	HMDB00224	156197	571992	589546	541204	596064	571140				2863556	2282356
trimethylamine N-oxide	Lipid	Phospholipid Metabolism	40406	LC/MS Pos Early	100003397	2100	76.0757	1184-78-7	1145	1113	C01104	HMDB00925		175789	187593	125938	134481	101965		190033		137943	99290	207293
4-acetamidobutanoate	Amino Acid	Polyamine Metabolism	1558	LC/MS Pos Early	1113	1350	146.081	3025-96-5	18189	17180	C02946	HMDB03681	4943078	4184083	4396684	5435285	3304369	3999232	3061674	4066053	1790843	3097061	3025901	1325525
5-methylthioadenosine (MTA)	Amino Acid	Polyamine Metabolism	1419	LC/MS Pos Early	212	2752	298.097	2457-80-9	439176	388321	C00170	HMDB01173	1658299	4174641	3433619	4298380	3022616	3427636	2018545	2851424	2290707	4085028	2943071	2956643
agmatine	Amino Acid	Polyamine Metabolism	15496	LC/MS Pos Early	100000103	3057	131.129	2482-00-0	199	194	C00179	HMDB01432	1832312	1954075	2266932	1912547	1718732	1532317	324097	336334	317354	671765	612793	296767
N-acetylputrescine	Amino Acid	Polyamine Metabolism	37496	LC/MS Pos Early	192	2230	131.118	18233-70-0	122356	109095	C02714	HMDB02064	27869116	32683464	33888812	33262096	31923572	32202084	17041144	16850454	15878091	24677072	24592708	15649486
putrescine	Amino Acid	Polyamine Metabolism	1408	LC/MS Pos Early	49	3027	89.1073	110-60-1	1045	13837702	C00134	HMDB01414	160886						121335		152378	551025	561650	109968
spermidine	Amino Acid	Polyamine Metabolism	485	LC/MS Pos Early	50	3355	146.165	124-20-9	1102	1071	C00315	HMDB01257	52423636	96986648	81303752	124330096	70341280	86980104	26211872	43900648	25007316	37877772	42902480	56161320
spermine	Amino Acid	Polyamine Metabolism	603	LC/MS Pos Early	507	3350	203.223	71-44-3	1103	1072	C00750	HMDB01256
pterin	Cofactors and Vitamins	Pterin Metabolism	43023	LC/MS Pos Early	100004216	1805	164.057	22363-60-4	73000	65806	C00715	HMDB00802	3853821	3510124	2035598	2796014	1875884	2094890	993444	1119853	1035703	880747	788763	1008829
xanthopterin	Cofactors and Vitamins	Pterin Metabolism	54728	LC/MS Polar	100006338	2805	178.037		8397	8091			4492893	2337482	1582425	2452263	1535830	1454748	294488	343364	467886	556220	528406	247663
methylphosphate	Nucleotide	Purine and Pyrimidine Metabolism	37070	LC/MS Polar	100001805	3760.1	110.985	7023-27-0	13130	12578		HMDB61711	1374064	5485941	4856576	6459594	5784074	5505664	1623987	1558418	1728229	2119075	1585501	2001621
2'-deoxyinosine	Nucleotide	Purine Metabolism, (Hypo)Xanthine/Inosine containing	15076	LC/MS Neg	100000135	1688	251.079	890-38-0	65058	58569	C05512	HMDB00071	492477	1074051	1117313	884633	1248588	1019249				40529	49024	12665
hypoxanthine	Nucleotide	Purine Metabolism, (Hypo)Xanthine/Inosine containing	3127	LC/MS Polar	171	1515.8	135.031	68-94-0	790	768	C00262	HMDB00157	54856588	134697600	149194944	121930456	138290768	119157960	34687900	29644156	33706680	45769888	40591680	28303152
inosine	Nucleotide	Purine Metabolism, (Hypo)Xanthine/Inosine containing	1123	LC/MS Neg	361	1602.1	267.073	58-63-9	6021	21241953	C00294	HMDB00195	4947942	12296747	12638094	14427081	12942546	11868497	725149	795572	768501	1192355	1309401	913846
inosine 5'-monophosphate (IMP)	Nucleotide	Purine Metabolism, (Hypo)Xanthine/Inosine containing	2133	LC/MS Polar	362	4267.7	347.04	4691-65-0	8582	5482599	C00130	HMDB00175	2664804	1528921	1587025	1159220	1298758	1335360	4309479	4064434	4682773	5019243	5832164	3920299
xanthine	Nucleotide	Purine Metabolism, (Hypo)Xanthine/Inosine containing	3147	LC/MS Polar	1004	2023	151.026	69-89-6	1188	1151	C00385	HMDB00292	175300496	88013272	86288192	83794144	84220008	80787720	105529104	87378120	95696896	72817392	73937112	89623904
xanthosine	Nucleotide	Purine Metabolism, (Hypo)Xanthine/Inosine containing	15136	LC/MS Polar	100000299	2305	283.068	146-80-5	64959	58484	C01762	HMDB00299	10912987	2596297	2268885	2254541	2397030	2082742	4984382	4634082	5208463	2598943	2542966	4981523
xanthosine 5'-monophosphate (xmp)	Nucleotide	Purine Metabolism, (Hypo)Xanthine/Inosine containing	12024	LC/MS Neg	1251	580	363.035	25899-70-1	73323	10463791	C00655	HMDB01554	4569933	2184771	1927496	1386427	1505234	1624300	4799529	3893507	5030323	3006306	2942784	4353647
1-methyladenine	Nucleotide	Purine Metabolism, Adenine containing	1527	LC/MS Pos Early	54	2133	150.077	5142-22-3	78821	71157	C02216	HMDB11599	1996510	2423116	2415282	2512434	2616597	2309862	1574746	1328853	1516135	1710187	1833121	1363757
2'-deoxyadenosine	Nucleotide	Purine Metabolism, Adenine containing	1553	LC/MS Pos Early	211	2252	252.109	16373-93-6	13730	13135	C00559	HMDB00101	3634857	5009158	6127482	3973793	6729623	6380712	308222	295503	269314	400091	485976	332359
2'-deoxyadenosine 5'-diphosphate	Nucleotide	Purine Metabolism, Adenine containing	15116	LC/MS Neg	1228	1050	410.027	72003-83-9	188966	164196	C00206	HMDB01508	652213	1667085	1683160	1418314	1659876	1545913	103206	161393	93781	174872	194754	155495
2'-deoxyadenosine 5'-monophosphate	Nucleotide	Purine Metabolism, Adenine containing	46333	LC/MS Pos Early	100000485	1284	332.075	653-63-4	12599	601	C00360	HMDB00905	55377212	33234872	37934500	28952034	34547064	31392580	7922662	8005827	9259858	7509074	9121181	6407842
2'-O-methyladenosine	Nucleotide	Purine Metabolism, Adenine containing	42607	LC/MS Pos Early	100004047	2375	282.12	2140-79-6	102213	92344			2740150	3234554	3076640	3408359	3235820	3061784	1833404	1941054	1797549	2061416	1902694	1797797
adenine	Nucleotide	Purine Metabolism, Adenine containing	554	LC/MS Pos Early	880	2221	136.062	73-24-5	190	185	C00147	HMDB00034	30362784	48149104	64127320	45346064	59839212	57043756	22323872	21535362	20594850	17331616	21339688	20615608
adenosine	Nucleotide	Purine Metabolism, Adenine containing	555	LC/MS Pos Early	798	2169	268.104	58-61-7	60961	54923	C00212	HMDB00050	5626820	10290660	11905941	11490769	14171118	12064361	2277337	1892277	1756338	1662273	1861460	1871740
adenosine 2'-monophosphate (2'-AMP)	Nucleotide	Purine Metabolism, Adenine containing	36815	LC/MS Neg	100001694	1497.7	346.056	130-49-4	94136		C00946	HMDB11617	6145182	7076858	5413784	7277766	7070952	5163401	3716016	3379310	3292741	1967077	1845647	2750089
adenosine 3'-monophosphate (3'-AMP)	Nucleotide	Purine Metabolism, Adenine containing	35142	LC/MS Neg	100001449	1245	346.056	84-21-9	41211	10463793	C01367	HMDB03540	6076108	6852709	5615285	6806384	6569741	6460949	4468448	3774971	3929847	2640769	2377991	3158653
adenosine 5'-diphosphate (ADP)	Nucleotide	Purine Metabolism, Adenine containing	3108	LC/MS Neg	208	680	426.022	20398-34-9	6022	5800	C00008	HMDB01341	359190	1736974	1070824	1828303	1681186	1108497	343489	436555	406128	392766	512012	458135
adenosine 5'-monophosphate (AMP)	Nucleotide	Purine Metabolism, Adenine containing	32342	LC/MS Neg	209	822	346.056	149022-20-8	6083	10239183	C00020	HMDB00045	54558824	52227840	50668928	50289632	52963256	44596740	34528712	33792652	36540252	34535748	38642328	28357508
adenosine-2',3'-cyclic monophosphate	Nucleotide	Purine Metabolism, Adenine containing	37467	LC/MS Neg	72	1793	328.045	37063-35-7	2024	1947	C02353	HMDB11616	13576813	15342926	16719625	16111302	15385310	14657723	8688196	8050121	8322518	9783552	9100918	8499768
adenylosuccinate	Nucleotide	Purine Metabolism, Adenine containing	18360	LC/MS Neg	1303	560	230.53	19046-78-7	195	190	C03794	HMDB00536	1135042	482830	937511	1037934	1116254	1104255	293091	123801	119511	515535	790574	250438
N6-dimethylallyladenine	Nucleotide	Purine Metabolism, Adenine containing	22120	LC/MS Pos Early	100000770	3300	204.124	2365-40-4	92180	83222	C04083		1390033	1246369	1420030	1100805	1381349	1123088	911577	664274	1207130	1307955	990339	872295
N6-methyladenosine	Nucleotide	Purine Metabolism, Adenine containing	37114	LC/MS Pos Early	213	2264	282.12	1867-73-8	102175	92307		HMDB04044	1286735	1600843	1744954	1953825	1780008	1660922				141625	122690
N6-succinyladenosine	Nucleotide	Purine Metabolism, Adenine containing	48130	LC/MS Neg	100001664	980	382.1	4542-23-8				HMDB00912	686669	720035	926076	766640	685815	694291	428979	462094	351298	480442	490282	369552
2'-deoxyguanosine	Nucleotide	Purine Metabolism, Guanine containing	1411	LC/MS Neg	348	1751	266.089	961-07-9	187790	163230	C00330	HMDB00085	837434	1941585	2329913	1412553	2617318	1765001	30936	31676	22525	52679	54905	35504
2'-deoxyguanosine 5'-monophosphate (dGMP)	Nucleotide	Purine Metabolism, Guanine containing	35662	LC/MS Neg	100001546	963	346.056	902-04-5	65059	625	C00362	HMDB01044	4957129	3741611	4080712	2710841	4384073	2980259	439162	770911	998180	853353	788369	727527
7-methylguanine	Nucleotide	Purine Metabolism, Guanine containing	35114	LC/MS Pos Early	100001456	2175	166.072	578-76-7	11361	10883	C02242	HMDB00897	10274605	8380562	9325215	8042664	9043729	8342850	5234030	5168023	4936946	6549899	6350790	4823861
8-hydroxyguanine	Nucleotide	Purine Metabolism, Guanine containing	38672	LC/MS Pos Early	100002744	951	168.052	5614-64-2	65154	58661	C20155	HMDB02032
guanine	Nucleotide	Purine Metabolism, Guanine containing	32352	LC/MS Pos Early	172	2032	152.057	73-40-5	764	744	C00242	HMDB00132	215693952	443180288	502612576	375027360	463636320	411658048	43529956	38435168	45449072	44396272	49618516	34260520
guanosine	Nucleotide	Purine Metabolism, Guanine containing	1573	LC/MS Neg	1099	1662	282.084	118-00-3	6802	6544	C00387	HMDB00133	5582901	12962242	12711242	13288629	14782830	11570043	441869	470889	446192	631477	605310	508859
guanosine 2'-monophosphate (2'-GMP)*	Nucleotide	Purine Metabolism, Guanine containing	52442	LC/MS Neg	100002733	1241	362.051		444571	392466			1542364	1422302	1561097	1508479	1343085	1675137	1092845	974112	1030127	1024268	818356	854426
guanosine 3'-monophosphate (3'-GMP)	Nucleotide	Purine Metabolism, Guanine containing	39786	LC/MS Neg	100002704	773.9	362.051	117-68-0	3522	3402			2466909	2443507	2102828	2630199	2422228	1807575	1697504	1518615	1520069	1322513	1371709	1208198
guanosine 5'- monophosphate (5'-GMP)	Nucleotide	Purine Metabolism, Guanine containing	2849	LC/MS Neg	347	653.2	362.051	5550-12-09	6804	741	C00144	HMDB01397	1642555	1428901	2564037	1320903	1622376	2005074	968094	1046425	1202623	1761812	2266090	1748656
guanosine-2',3'-cyclic monophosphate	Nucleotide	Purine Metabolism, Guanine containing	37139	LC/MS Neg	74	1480	344.04	15718-49-7	92823	369712	C06194	HMDB11629	9297487	11097851	11075781	11135801	10658339	10897005	6525322	5946284	5792140	9718667	9191041	5044958
N2,N2-dimethylguanosine	Nucleotide	Purine Metabolism, Guanine containing	35137	LC/MS Pos Early	100001412	2210	312.13	2140-67-2	92919	83878		HMDB04824	686255	877117	925215	767620	870089	849481	151177	109341	111575	89822	137260	144062
2'-deoxycytidine	Nucleotide	Pyrimidine Metabolism, Cytidine containing	15949	LC/MS Pos Early	100000125	2193	228.098	951-77-9	13711	13117	C00881	HMDB00014	2392412	1170827	1469143	750291	1897078	1252632					70762
2'-deoxycytidine 5'-monophosphate	Nucleotide	Pyrimidine Metabolism, Cytidine containing	533	LC/MS Pos Early	298	975	308.064	1032-65-1	13945	5414501	C00239	HMDB01202	26681198	10787416	13333588	8031336	12216112	9988910	3272522	3249991	3880165	2648859	3025352	2394126
cytidine	Nucleotide	Pyrimidine Metabolism, Cytidine containing	514	LC/MS Pos Early	827	2124	244.093	65-46-3	6175	5940	C00475	HMDB00089	7909061	177148	308192	184968	143646	206784	3879979	3699824	4132155	2803854	3614239	3057503
cytidine 2',3'-cyclic monophosphate	Nucleotide	Pyrimidine Metabolism, Cytidine containing	37465	LC/MS Neg	73	937	304.034	15718-51-1	417654	369711	C02354	HMDB11691	5855488	6578276	6664451	6988979	6345349	6326026	4530897	4377246	4094373	5374358	4910602	3990241
cytidine 3'-monophosphate (3'-CMP)	Nucleotide	Pyrimidine Metabolism, Cytidine containing	2959	LC/MS Pos Early	105	920	324.059	84-52-6	66535	225079	C05822		15787004	14611699	14643479	14642382	14197709	13967914	13477365	13379813	12430079	9240139	9015211	10697402
cytidine 5'-monophosphate (5'-CMP)	Nucleotide	Pyrimidine Metabolism, Cytidine containing	2372	LC/MS Pos Early	282	835	324.059	63-37-6	6131	5414497	C00055	HMDB00095	61036220	12340739	17208346	14493608	10829319	14064460	44525224	40850140	48913804	33681176	40217828	38086468
cytidine diphosphate	Nucleotide	Pyrimidine Metabolism, Cytidine containing	2841	LC/MS Neg	280	580	402.011	34393-59-4	6132	5902	C00112	HMDB01546	455072	332351	383685	356308	338694	362419	350496	396670	319249	347871	333180	536407
cytidine triphosphate	Nucleotide	Pyrimidine Metabolism, Cytidine containing	2844	LC/MS Neg	281	575	481.977	36051-68-0	6176	573	C00063	HMDB00082		142224	113069	117530	90666	106453
cytosine	Nucleotide	Pyrimidine Metabolism, Cytidine containing	573	LC/MS Pos Early	881	2060	112.051	71-30-7	597	577	C00380	HMDB00630	3996473	3918472	3794110	4025798	3845195	3856577	4926817	5169575	5158995	2490069	2850727	4903895
dihydroorotate	Nucleotide	Pyrimidine Metabolism, Orotate containing	601	LC/MS Polar	923	1910	157.025	155-54-4	648	628	C00337	HMDB03349		168471	101881	201104	110872	146269	176159	186859	95568	99339	47174	122203
N-carbamoylaspartate	Nucleotide	Pyrimidine Metabolism, Orotate containing	1594	LC/MS Polar	1108	3800	175.036	923-37-5	93072	4573859	C00438	HMDB00828	387587	405228	418042	403503	431628	406236	237411	190630	235904	177740	178538	221901
orotate	Nucleotide	Pyrimidine Metabolism, Orotate containing	1505	LC/MS Polar	445	1638.1	155.01	50887-69-9	967	942	C00295	HMDB00226	3195883	676088	566313	784910	553753	675497	8716241	8145705	8248738	2430729	2211594	7528380
orotidine	Nucleotide	Pyrimidine Metabolism, Orotate containing	35172	LC/MS Polar	100001416	2250	287.052	314-50-1	92751	83729	C01103	HMDB00788	232620	155015	139421	122347	128105	136163	45234	51227	57071	61544	51962
thymidine	Nucleotide	Pyrimidine Metabolism, Thymine containing	2183	LC/MS Polar	872	1060	241.083	50-89-5	5789	5585	C00214	HMDB00273	21807524	3857293	5146625	3064659	5105693	3728524	941616	857257	1225205	1408063	1664131	833638
thymidine 5'-diphosphate	Nucleotide	Pyrimidine Metabolism, Thymine containing	37124	LC/MS Polar	100001941	4220	401.016	108322-12-9	164628	144320	C00363	HMDB01274	1318577	187473	245355	212551	252567	228871
thymidine 5'-monophosphate	Nucleotide	Pyrimidine Metabolism, Thymine containing	12023	LC/MS Polar	1248	3560	321.049	33430-62-5	9700	10239189	C00364	HMDB01227	25195826	21049558	25281844	16644318	31005082	18334760	3701456	3852998	4177608	4533077	5306694	3342495
thymine	Nucleotide	Pyrimidine Metabolism, Thymine containing	604	LC/MS Neg	882	1654	125.036	65-71-4	1135	1103	C00178	HMDB00262	117802	94363	101495	105236	126485	94876	61451	70418	55017	60893	41428	36918
2'-deoxyuridine	Nucleotide	Pyrimidine Metabolism, Uracil containing	1412	LC/MS Polar	536	1100	273.073	951-78-0	13712	13118	C00526	HMDB00012	23466962	1187916	1804913	1254339	1388539	1792475	282619	226502	282156	220319	225668	187444
2'-deoxyuridine 5'-monophosphate	Nucleotide	Pyrimidine Metabolism, Uracil containing	12020	LC/MS Polar	1225	3700	307.034	42155-08-8	65063	18555972	C00365	HMDB01409	475682	168263	310411	72529	530154	152298	89335	125155	108498	335609	494061	149643
3-ureidopropionate	Nucleotide	Pyrimidine Metabolism, Uracil containing	3155	LC/MS Pos Early	1053	875	133.061	462-88-4	111	109	C02642	HMDB00026	407562	758985	630689	744058	660258	849258	503473	638330	406610	643482	386268	499816
5-methyluridine (ribothymidine)	Nucleotide	Pyrimidine Metabolism, Uracil containing	35136	LC/MS Neg	100001446	1778.1	257.078	1463-10-1	445408	393058		HMDB00884	468810	284532	390931	247697	359781	284037	89547	86608	95317	106962	95563	97193
beta-alanine	Nucleotide	Pyrimidine Metabolism, Uracil containing	55	LC/MS Pos Early	244	1905	90.055	56-41-7;107-95-9	239	234	C00099	HMDB00056	16661699	13389669	15566704	19750416	7152497	2861308	6802104	1388762	4594870	8091865	9825031	2167728
pseudouridine	Nucleotide	Pyrimidine Metabolism, Uracil containing	33442	LC/MS Neg	821	1100	243.062	1445-07-4	15047	21403010	C02067	HMDB00767	709438	794624	745695	721166	817295	767029	354629	288829	300250	292760	269804	280845
uracil	Nucleotide	Pyrimidine Metabolism, Uracil containing	605	LC/MS Polar	825	1089.7	111.02	66-22-8	1174	1141	C00106	HMDB00300	3209167	423189	571181	760556		522019	359224	714735	502596	249904		348365
uridine	Nucleotide	Pyrimidine Metabolism, Uracil containing	606	LC/MS Neg	535	1457.6	243.062	58-96-8	6029	5807	C00299	HMDB00296	14365172	482724	523367	565810	452831	498931	10713617	9597968	9954244	9934821	9437609	8709804
uridine 2'-monophosphate (2'-UMP)*	Nucleotide	Pyrimidine Metabolism, Uracil containing	52444	LC/MS Neg	100008975	824	323.029						1096080	1078846	926590	1059496	1018761	936189	751172	684377	724087	699977	608397
uridine 3'-monophosphate (3'-UMP)	Nucleotide	Pyrimidine Metabolism, Uracil containing	39764	LC/MS Neg	106	750	323.029	35170-0-7;35170-03-7	101543	91753	C01368		1852774	1699547	1697499	2000900	1740297	1335549	1273342	1229604	1182908	854420	885956	1460833
uridine 5'-diphosphate (UDP)	Nucleotide	Pyrimidine Metabolism, Uracil containing	5345	LC/MS Neg	870	599.5	402.995	21931-53-3	6031	5809	C00015	HMDB00295	2979435	1653007	1516401	1465816	1401193	1516090	1963612	2248002	2179728	1572357	1703967	2297450
uridine 5'-monophosphate (UMP)	Nucleotide	Pyrimidine Metabolism, Uracil containing	2856	LC/MS Pos Early	869	590	325.043	3387-36-8	6030	1399139	C00105	HMDB00288	18980936	14550682	17405240	13281794	15830639	13180178	8500908	8102205	8703018	9012967	9639386	7953540
uridine 5'-triphosphate (UTP)	Nucleotide	Pyrimidine Metabolism, Uracil containing	33448	LC/MS Neg	871	572	482.961	19817-92-6	6133	5903	C00075	HMDB00285	362020	491155	488500	438672	433802	435637	84681	113932	78036	64445	48676	121915
uridine-2',3'-cyclic monophosphate	Nucleotide	Pyrimidine Metabolism, Uracil containing	37137	LC/MS Neg	75	1090	305.018	40632-52-8	439715	3824355	C02355	HMDB11640	9143481	10406524	8816427	9843097	9805912	10450644	6653096	5448578	5831587	6902686	6140996	5042620
flavin adenine dinucleotide (FAD)	Cofactors and Vitamins	Riboflavin Metabolism	2134	LC/MS Neg	327	2425	784.15	146-14-5;84366-81-4	643975	559059	C00016	HMDB01248	1096939	1140647	1282301	1167776	1412645	1308694	862864	776076	827214	965047	905065	772976
flavin mononucleotide (FMN)	Cofactors and Vitamins	Riboflavin Metabolism	15797	LC/MS Neg	100000251	2390	455.097	130-40-5	710	690	C00061	HMDB01520	399340	429241	426483	419994	437250	419293	319397	308116	292883	276748	285072	324238
riboflavin (Vitamin B2)	Cofactors and Vitamins	Riboflavin Metabolism	1827	LC/MS Pos Early	500	2292	377.146	83-88-5	493570	431981	C00255	HMDB00244	1254883				181146
sphinganine	Lipid	Sphingolipid Metabolism	17769	LC/MS Pos Late	313	1413	302.305	3102-56-5	3126	3014	C00836	HMDB00269	898297	1333170	1343890	1247916	1332391	1164313	1865949	1502586	1885175	223558	247640	1698607
7-hydroxycholesterol (alpha or beta)	Lipid	Sterol	47890	LC/MS Pos Late	100005999	1930	367.336						209856	236923	201844	239961	195977	189172	223430	178270	202236	200038	132283	216430
aconitate [cis or trans]	Energy	TCA Cycle	46173	LC/MS Polar	100001359	4260	173.009				C00417	HMDB00072	31428626	28296564	29667956	28678636	31290100	26350684	20589160	18950926	20595342	10971842	11173105	16423464
alpha-ketoglutarate	Energy	TCA Cycle	528	LC/MS Polar	93	2700	145.014	305-72-6;328-50-7;22202-68-2	51	50	C00026	HMDB00208	3699562	5017530	5395849	4803441	5113461	5853185	3824302	3477672	4904286	8748377	9757833	5159501
citrate	Energy	TCA Cycle	1564	LC/MS Neg	1124	582	191.02	77-92-9	311	305	C00158	HMDB00094	19437530	20259730	19378432	21118424	19863046	18744808	17079622	15838090	15812870	13305078	13106444	16704914
fumarate	Energy	TCA Cycle	1643	LC/MS Polar	330	3084	115.004	100-17-8	444972	10197150	C00122	HMDB00134	28872828	11072371	12486765	13351131	13123928	11926178	12127709	8269734	8325786	22336544	19778632	7343438
malate	Energy	TCA Cycle	1303	LC/MS Polar	409	3343.1	133.014	6915-15-7	525	510	C00149	HMDB00156	532174336	550796480	567627072	554544704	559629632	519377440	390304704	354682880	374648416	219574432	213235616	329719360
succinate	Energy	TCA Cycle	1437	LC/MS Neg	252	603	117.019	110-15-6	1110	1078	C00042	HMDB00254	43563064	54312200	54357396	53180460	51854144	49946228	30007222	26903376	27765256	30398504	27296624	25554784
tricarballylate	Energy	TCA Cycle	15729	LC/MS Polar	2053	4200	175.025	99-14-9	14925	14220	C19806	HMDB31193	4193044	2998875	3230005	3376704	3301563	3601499	3204134	3574448	3108285	3831352	3796598	3423779
thiamin (Vitamin B1)	Cofactors and Vitamins	Thiamine Metabolism	5341	LC/MS Pos Early	873	3050	265.112	59-43-8	1130		C00378	HMDB00235	5616425	3840058	4441904	5028908	3145492	4120864	3332551	2935010	2975460	36142932	29894392	3489115
thiamin diphosphate	Cofactors and Vitamins	Thiamine Metabolism	35670	LC/MS Neg	522	1195.1	423.03	154-87-0	1132	8715	C00068	HMDB01372	481437	931727	945410	1004954	824021	1026300	415861	423406	450018	708562	568466	411132
anthranilate	Amino Acid	Tryptophan Metabolism	4970	LC/MS Pos Early	1258	2606	138.055	118-92-3	227	222	C00108	HMDB01123	2335437	1208306	1149345	1489100	1877123	1451460	2299184	2123235	2475140			2095996
indole-3-carboxylic acid	Amino Acid	Tryptophan Metabolism	38116	LC/MS Neg	100002185	1708.8	160.04	771-50-6	69867		C19837	HMDB03320	124633	114066	134147	118371	136153	99763	107871	99339	103044	35650	31859	92118
indoleacetate	Amino Acid	Tryptophan Metabolism	27513	LC/MS Neg	100001034	2200	174.056	6505-45-9	802	780	C00954	HMDB00197	74538	95293	134730	109672	115442	121664	46017	43375	42668	103571	90907	42938
kynurenate	Amino Acid	Tryptophan Metabolism	1417	LC/MS Pos Early	98	2385	190.05	492-27-3	3845	3712	C01717	HMDB00715	1105805	1078087	861419	990983	1045693	906938	966876	999643	1123099	249299	244425	988371
kynurenine	Amino Acid	Tryptophan Metabolism	15140	LC/MS Pos Early	100000265	2739	209.092	2922-83-0	161166	141580	C00328	HMDB00684	18257294	16773388	17104040	16871472	16408855	15945271	13447168	12949399	12548543	2294838	2439156	12411746
N-acetyltryptophan	Amino Acid	Tryptophan Metabolism	33959	LC/MS Neg	100001254	2630	245.093	1218-34-4	700653	610602	C03137	HMDB13713	173206	192627	242393	214261	211465	201170	58204	63308	72507	217179	227064	47300
picolinate	Amino Acid	Tryptophan Metabolism	1512	LC/MS Pos Early	1022	910	124.039	98-98-6	1018	993	C10164	HMDB02243	1114633	1489926	1452596	1383876	1173339	1531323	963338	967002	927859	1441014	728991	724636
tryptamine	Amino Acid	Tryptophan Metabolism	6104	LC/MS Pos Early	1095	3062	161.107	61-54-1	1150	1118	C00398	HMDB00303	348489	753619	785941	612190	709637	627826	502067	408552	208443	750323	617655	180373
tryptophan	Amino Acid	Tryptophan Metabolism	54	LC/MS Pos Early	565	2986	205.097	73-22-3	6305	6066	C00078	HMDB00929	257544752	328564224	324189792	340172032	331022624	317530528	132000800	129972544	128342928	339788544	332103136	136828272
2-oxoarginine*	Amino Acid	Urea cycle; Arginine and Proline Metabolism	55072	LC/MS Pos Early	100002784	1760	174.087	3715-10-04	558	542	C03771	HMDB04225	1122624	1526407	1462683	1525393	1445645	1384140	1219791	1064275	910497	1044710	933382	964691
arginine	Amino Acid	Urea cycle; Arginine and Proline Metabolism	1638	LC/MS Pos Early	231	2825	175.119	1119-34-2	232	227	C00062	HMDB00517	2532349184	2617468160	2547180800	2721920512	2492864768	2453365504	1769117440	1813399168	1737218944	1849673472	1874041088	1690154880
argininosuccinate	Amino Acid	Urea cycle; Arginine and Proline Metabolism	15497	LC/MS Pos Early	232	2745	291.13	156637-58-0	16950;828	805	C03406	HMDB00052	1060226	1537613	1320122	1300651	1087991	1257061	507765	508618	531741	799002	657125	1392897
citrulline	Amino Acid	Urea cycle; Arginine and Proline Metabolism	2132	LC/MS Pos Early	391	1520	176.103	372-75-8	9750	810	C00327	HMDB00904	37212148	46950012	43986920	48221572	41368540	40943328	28816608	30941554	29756300	32718740	26342312	30437772
dimethylarginine (SDMA + ADMA)	Amino Acid	Urea cycle; Arginine and Proline Metabolism	36808	LC/MS Pos Early	100001810	2850	203.15	102783-24-4	123831	110375	C03626	HMDB01539	35961564	40871072	39456736	42712152	40555524	37228456	26559004	24962036	26812670	35770348	34780868	25356460
homocitrulline	Amino Acid	Urea cycle; Arginine and Proline Metabolism	22138	LC/MS Polar	100000963	3006.8	188.104	1190-49-4	65072	58582	C02427	HMDB00679	150658	111836	134983	151074	159431	101778	82064	75789	62850			56683
N-acetylarginine	Amino Acid	Urea cycle; Arginine and Proline Metabolism	33953	LC/MS Pos Early	100001266	2245	217.13	155-84-0	67427	60752	C02562	HMDB04620	44989752	47202672	51035696	48270072	47883604	45351372	32579048	30027220	30909098	32717922	32580518	27356152
N-acetylproline	Amino Acid	Urea cycle; Arginine and Proline Metabolism	34387	LC/MS Pos Early	100001334	1695	158.081	1074-79-9	322640	285677			17352956	20445098	18119546	22230266	17416830	21427412	8411831	10700560	10302988	11817900	11412529	5434700
N-alpha-acetylornithine	Amino Acid	Urea cycle; Arginine and Proline Metabolism	32984	LC/MS Pos Early	100000285	2000	175.108	6205-08-09	439232	388369	C00437	HMDB03357	14201580	12260772	12029522	13450375	11798621	11719101	10035435	10046604	9378238	8976613	8523787	8852509
N-delta-acetylornithine	Amino Acid	Urea cycle; Arginine and Proline Metabolism	43249	LC/MS Neg	100004523	858	173.093		9920500	8096135			1275108	1078201	1007059	1111291	1044425	972015	646199	632082	697713	605432	602322	563274
N-methylproline	Amino Acid	Urea cycle; Arginine and Proline Metabolism	37431	LC/MS Pos Early	100001956	1335	130.086	475-11-6	557	541			2276610	1138969	1174467	1637900	1437478	1418976			1009693	1276119		735232
N-monomethylarginine	Amino Acid	Urea cycle; Arginine and Proline Metabolism	43586	LC/MS Pos Early	100004488	2845	189.135	53308-83-1	132862	117259	C03884	HMDB29416	2933179	3614547	3816279	4532732	3006914	3775725	2594186	2088124	2512843	2924979	2120464	1951397
ornithine	Amino Acid	Urea cycle; Arginine and Proline Metabolism	1493	LC/MS Pos Early	444	2800	133.097	3184-13-2	6262	6026	C00077	HMDB03374	99685888	95939000	99184176	103988608	93833544	95272512	63070384	65289976	59628476	62657368	61423368	61086700
proline	Amino Acid	Urea cycle; Arginine and Proline Metabolism	1898	LC/MS Pos Early	480	1603	116.071	147-85-3	145742	128566	C00148	HMDB00162	4394624512	4917359616	4521016320	5206192128	4684477952	4545133568	3111730432	3304918784	2952395520	3143119360	2837197056	2911293184
trans-4-hydroxyproline	Amino Acid	Urea cycle; Arginine and Proline Metabolism	32306	LC/MS Pos Early	1001	1064	132.066	51-35-4	5810	5605	C01157	HMDB00725	2147870	1690285	2163098		1536940	2278931	1857127	893688	749719	1775328	990629	950840
pyridoxal	Cofactors and Vitamins	Vitamin B6 Metabolism	1651	LC/MS Pos Early	491	2343	168.066	65-22-5	1050	1021	C00250	HMDB01545	4578000	3479755	3667052	3727541	2971382	3498245	1078786	1018665	1285966	2638597	2507190	1075320
pyridoxal phosphate	Cofactors and Vitamins	Vitamin B6 Metabolism	5331	LC/MS Pos Early	492	1367	248.032	41468-25-1	1051	1022	C00018	HMDB01491		362749	628022	277166	400114	467886	127000		250922	660372	553671
pyridoxamine	Cofactors and Vitamins	Vitamin B6 Metabolism	2150	LC/MS Pos Early	568	2975	169.097	58052-48-5	1052	1023	C00534	HMDB01431	3123543	4094958	4796992	5104832	4431612	5008978	1410186	1140683	1221942	2881315	3072076	1167969
pyridoxamine phosphate	Cofactors and Vitamins	Vitamin B6 Metabolism	3138	LC/MS Pos Early	493	1932	249.063	529-96-4	1053	1024	C00647	HMDB01555	917508	1213038	1281030	998378	1176447	1189772	1750433	1823800	1886656	2323540	2406527	1836883
pyridoxate	Cofactors and Vitamins	Vitamin B6 Metabolism	31555	LC/MS Polar	100001121	846	182.046	82-82-6	6723	6467	C00847	HMDB00017	797225	865152	919211	778230	855283	713541	597701	564075	665286	456106	474510	548702
pyridoxine (Vitamin B6)	Cofactors and Vitamins	Vitamin B6 Metabolism	608	LC/MS Pos Early	936	2442	170.081	58-56-0	1054	1025	C00314	HMDB02075	21615502	29977586	29578366	32535324	30965948	27992366	10338603	8974918	9022387	21922330	20731568

## Sheet: Fig. 5
Capsule Assay.
Absorbance at 520 nm
	Content	Raw Data (520)	Water control corrected	Blank (- phenylphenol) corrected
Sample + phenylphenol	WT Untreated (rep. #1)	0.31	0.124	0.092
	WT Untreated (rep. #2)	0.366	0.18	0.145
	WT Untreated (rep. #3)	0.346	0.16	0.122
Sample - phenylphenol	WT Untreated (rep. #1)	0.156	0.032
	WT Untreated (rep. #2)	0.159	0.035
	WT Untreated (rep. #3)	0.162	0.038
Sample + phenylphenol	WT + 30 uM Cd (rep. #1)	0.312	0.126	0.058
	WT + 30 uM Cd (rep. #2)	0.303	0.117	0.049
	WT + 30 uM Cd (rep. #3)	0.289	0.103	0.021
Sample - phenylphenol	WT + 30 uM Cd (rep. #1)	0.192	0.068
	WT + 30 uM Cd (rep. #2)	0.192	0.068
	WT + 30 uM Cd (rep. #3)	0.206	0.082
	Water control	0.186

## Sheet: Fig. 6a
Acyl chain Quantitation
	D39 WT Untreated
14:0	14676813	21531602	22590036	23262190	20090670	21317888	20074732	38888516	40077864	46359104	33146166	33813336
16:0	13467196	13467196	20308816	20308816	22300754	22300754	23262190	23262190	20090670	20090670	17697436	17697436	20074732	38888516	40077864	46359104	33146166	33813336	63524400	116337184	119898064	122634032	105124744	115687424	41223232	73096424	70052464	77936256	64956504	65652344
18:0	9877218	20130864	20548432	21027464	18117940	19853264
16:1	11008121	11008121	11893651	11893651	13610998	13610998	12708847	12708847	12855698	12855698	12462321	12462321	14676813	21531602	22590036	23262190	20090670	21317888	41223232	73096424	70052464	77936256	64956504	65652344
18:1	13526421	13526421	15847234	15847234	16385073	16385073	16216256	16216256	14671771	14671771	16960484	16960484	63524400	116337184	119898064	122634032	105124744	115687424	9877218	20130864	20548432	21027464	18117940	19853264
	D39 WT 30 uM Cd
14:0	9684708	8292623	10462137	9571685	10306561	9013467	26949964	25226446	26492224	33865804	33428550	23424726
16:0	23807480	23807480	22775824	22775824	26816388	26816388	31424770	31424770	33167764	33167764	19379142	19379142	26949964	25226446	26492224	33865804	33428550	23424726	30917776	24186724	31781616	39955016	43130668	25085928	24239952	19776956	23360016	28010416	28731286	21119128
18:0	7204646	5785160	7595592	7734926	8255368	6027335
16:1	3393840	3393840	2906415	2906415	4019014	4019014	3621112	3621112	3906369	3906369	3623687	3623687	9684708	8292623	10462137	9571685	10306561	9013467	24239952	19776956	23360016	28010416	28731286	21119128
18:1	2951711	2951711	1666661	1666661	2646381	2646381	3090782	3090782	3436298	3436298	2083885	2083885	30917776	24186724	31781616	39955016	43130668	25085928	7204646	5785160	7595592	7734926	8255368	6027335
**Values taken from metabolomic analyses

## Sheet: Fig. 6b
Fluorescence Polarisation Assay (Membrane Rigidity)
Content	Raw Data (parallel)	Raw Data (perpendicular)	Parallel-corrected	Perpendicular-corrected	FP	Ave tech rep	Normalisation	Average
D39 Unt (1) + probe	149229	89515	134804	76965.2	0.273122	0.262825	1.01957	1
D39 Unt (1) + probe	148916	91758	134491	79208.2	0.258695
D39 Unt (1) + probe	147845	90777	133420	78227.2	0.260778
D39 Unt (1) + probe	149101	91865	134676	79315.2	0.258707
D39 Unt (2) + probe	159582	97953	142494	83385	0.261686	0.259476	1.00658
D39 Unt (2) + probe	151020	93037	133932	78469	0.261126
D39 Unt (2) + probe	154867	95756	137780	81188	0.258447
D39 Unt (2) + probe	150031	93209	132944	78641	0.256647
D39 Unt (3) + probe	166000	103201	151638	90668.8	0.251619	0.251039	0.973848
D39 Unt (3) + probe	160087	99919	145724	87386.8	0.250257
D39 Unt (3) + probe	160171	99450	145808	86917.8	0.253047
D39 Unt (3) + probe	155000	97053	140638	84520.8	0.249232
D39 30 Cd (1) + probe	122060	73579	101479	55739.5	0.290928	0.279264	1.08334	1.0968
D39 30 Cd (1) + probe	126068	77879	105487	60039.5	0.274562
D39 30 Cd (1) + probe	125886	77516	105305	59676.5	0.276566
D39 30 Cd (1) + probe	123699	76475	103118	58635.5	0.275001
D39 30 Cd (2) + probe	138384	83833	117046	65323.5	0.283615	0.281247	1.09103
D39 30 Cd (2) + probe	140005	85998	118667	67488.5	0.274924
D39 30 Cd (2) + probe	132917	80524	111579	62014.5	0.285522
D39 30 Cd (2) + probe	134118	81821	112780	63311.5	0.280926
D39 30 Cd (3) + probe	134195	82466	111726	62885.2	0.27971	0.287686	1.11601
D39 30 Cd (3) + probe	127934	77221	105465	57640.2	0.293213
D39 30 Cd (3) + probe	124154	75824	101685	56243.2	0.287736
D39 30 Cd (3) + probe	124286	75609	101817	56028.2	0.290085
D39 Unt (1) - probe	14519	12629	14424.8	12549.8
D39 Unt (1) - probe	14504	12718
D39 Unt (1) - probe	14349	12454
D39 Unt (1) - probe	14327	12398
D39 Unt (2) - probe	18983	14938	17087.5	14568
D39 Unt (2) - probe	16568	14523
D39 Unt (2) - probe	16505	14460
D39 Unt (2) - probe	16294	14351
D39 Unt (3) - probe	14565	12673	14362.5	12532.2
D39 Unt (3) - probe	14415	12570
D39 Unt (3) - probe	14246	12418
D39 Unt (3) - probe	14224	12468
D39 30 Cd (1) - probe	21248	18269	20581.2	17839.5
D39 30 Cd (1) - probe	19998	17452
D39 30 Cd (1) - probe	20579	17830
D39 30 Cd (1) - probe	20500	17807
D39 30 Cd (2) - probe	21962	18954	21337.8	18509.5
D39 30 Cd (2) - probe	20888	18118
D39 30 Cd (2) - probe	21435	18598
D39 30 Cd (2) - probe	21066	18368
D39 30 Cd (3) - probe	22857	19952	22469.2	19580.8
D39 30 Cd (3) - probe	22406	19543
D39 30 Cd (3) - probe	22233	19367
D39 30 Cd (3) - probe	22381	19461
D39 Unt (4) - probe	5825	4220	5680.75	4223.75
D39 Unt (4) - probe	6003	4590
D39 Unt (4) - probe	5601	4174
D39 Unt (4) - probe	5294	3911
D39 Unt (5) - probe	5521	4111	5961.5	4670
D39 Unt (5) - probe	6517	5465
D39 Unt (5) - probe	6294	5051
D39 Unt (5) - probe	5514	4053
D39 30 Cd (4) - probe	6767	5253	8541.75	7439.25
D39 30 Cd (4) - probe	14030	13938
D39 30 Cd (4) - probe	6674	5249
D39 30 Cd (4) - probe	6696	5317
D39 30 Cd (5) - probe	7388	5954	7392.25	6031.75
D39 30 Cd (5) - probe	7321	6026
D39 30 Cd (5) - probe	7699	6303
D39 30 Cd (5) - probe	7161	5844
D39 Unt (4) + probe	206114	127128	200433	122904	0.239777	0.238967	1.02391	0.994992
D39 Unt (4) + probe	208987	128282	203306	124058	0.242079
D39 Unt (4) + probe	196573	122023	190892	117799	0.236783
D39 Unt (4) + probe	213537	132371	207856	128147	0.237227
D39 Unt (5) + probe	152117	96016	146156	91346	0.230775	0.225467	0.966072
D39 Unt (5) + probe	152562	96035	146600	91365	0.232116
D39 Unt (5) + probe	141760	89641	135798	84971	0.230229
D39 Unt (5) + probe	127704	84363	121742	79693	0.208749
D39 30 Cd (4) + probe	91846	57089	83304.2	49649.8	0.253129	0.248487	1.0647	1.05304
D39 30 Cd (4) + probe	123080	76855	114538	69415.8	0.245292
D39 30 Cd (4) + probe	126699	79014	118157	71574.8	0.245517
D39 30 Cd (4) + probe	123785	76584	115243	69144.8	0.250008
D39 30 Cd (5) + probe	192418	117891	185026	111859	0.246447	0.243041	1.04137
D39 30 Cd (5) + probe	179258	110825	171866	104793	0.242437
D39 30 Cd (5) + probe	204620	126608	197228	120576	0.241191
D39 30 Cd (5) + probe	189390	117085	181998	111053	0.242089
PBS+ DPH	149998	90050
PBS+ DPH	170211	104193
PBS+ DPH	178793	108844
PBS+ DPH	179506	108372
PBS+ DPH	74951	45087
PBS+ DPH	95098	57741
PBS+ DPH	89380	53776
PBS+ DPH	93105	56537
D39 Unt (6) - probe	3863	2942	3682.75	2780.75
D39 Unt (6) - probe	3648	2783
D39 Unt (6) - probe	3570	2644
D39 Unt (6) - probe	3650	2754
D39 30 Cd (6) - probe	4410	3477	4406	3438.25
D39 30 Cd (6) - probe	4431	3445
D39 30 Cd (6) - probe	4347	3386
D39 30 Cd (6) - probe	4436	3445
D39 Unt (6) + probe	43895	27584	40212.2	24803.2	0.237005	0.233838	0.995494	1
D39 Unt (6) + probe	44914	28110	41231.2	25329.2	0.23891
D39 Unt (6) + probe	41307	26321	37624.2	23540.2	0.230264
D39 Unt (6) + probe	44730	28522	41047.2	25741.2	0.229171
D39 30 Cd (6) + probe	111952	67928	107546	64489.8	0.250275	0.245923	1.04694	1.02908
D39 30 Cd (6) + probe	112365	68851	107959	65412.8	0.245405
D39 30 Cd (6) + probe	103298	63359	98892	59920.8	0.245391
D39 30 Cd (6) + probe	103355	63748	98949	60309.8	0.242619
Normalised data			as % of 100			as % from 100
Untreated	Cd-treated		Untreated	Cd-treated		Untreated	Cd-treated
1.01957	1.08334		101.957	108.334		1.95718	8.33428
1.00658	1.09103		100.658	109.103		0.657985	9.10326
0.973848	1.11601		97.3848	111.601		-2.61517	11.6013
1.02391	1.0647		102.391	106.47		2.39129	6.47044
0.966072	1.04137		96.6072	104.137		-3.39282	4.13722
0.995494	1.04694		99.5494	104.694		-0.450579	4.69417
